# Supplementary material for: Plasma proteomic and metabolomic signatures of B‐ALL patients during CAR‐T cell therapy
Source: Clin Transl Med. 2023 Mar 20;13(3):e1225. doi: 10.1002/ctm2.1225 (PMC10026086; doi:10.1002/ctm2.1225)
Supplement: Supplementary file 4 — Supporting Information [file CTM2-13-e1225-s003.xlsx]

## Sheet: sheet1
Supplementary Table 3. Pathway enrichment analyses of upregulated proteins in B-ALL patients compared with healthy controls at the time point of Day 7.
GroupID	Category	Term	Description	LogP	Log(q-value)	InTerm_InList	Genes	Symbols
1_Summary	GO Biological Processes	GO:0006953	acute-phase response	-6.86066	-2.74851	8/20	12,1401,3929,5004,5005,6288,6289,9332,2161,7412,929,567,23705	SERPINA3,CRP,LBP,ORM1,ORM2,SAA1,SAA2,CD163,F12,VCAM1,CD14,B2M,CADM1
1_Member	GO Biological Processes	GO:0006953	acute-phase response	-6.86066	-2.74851	8/20	12,1401,3929,5004,5005,6288,6289,9332	SERPINA3,CRP,LBP,ORM1,ORM2,SAA1,SAA2,CD163
1_Member	GO Biological Processes	GO:0002526	acute inflammatory response	-6.77739	-2.74851	10/36	12,1401,2161,3929,5004,5005,6288,6289,7412,9332	SERPINA3,CRP,F12,LBP,ORM1,ORM2,SAA1,SAA2,VCAM1,CD163
1_Member	GO Biological Processes	GO:0032732	positive regulation of interleukin-1 production	-2.66122	0	3/8	5004,5005,6288	ORM1,ORM2,SAA1
1_Member	GO Biological Processes	GO:0032760	positive regulation of tumor necrosis factor production	-2.59928	0	4/17	929,3929,5004,5005	CD14,LBP,ORM1,ORM2
1_Member	GO Biological Processes	GO:1903557	positive regulation of tumor necrosis factor superfamily cytokine production	-2.59928	0	4/17	929,3929,5004,5005	CD14,LBP,ORM1,ORM2
1_Member	GO Biological Processes	GO:0001819	positive regulation of cytokine production	-2.22472	0	7/63	567,929,3929,5004,5005,6288,23705	B2M,CD14,LBP,ORM1,ORM2,SAA1,CADM1
2_Summary	KEGG Pathway	ko04620	Toll-like receptor signaling pathway	-3.37611	0	3/5	929,3929,6696,7412	CD14,LBP,SPP1,VCAM1
2_Member	KEGG Pathway	ko04620	Toll-like receptor signaling pathway	-3.37611	0	3/5	929,3929,6696	CD14,LBP,SPP1
2_Member	KEGG Pathway	hsa04620	Toll-like receptor signaling pathway	-2.85426	0	3/7	929,3929,6696	CD14,LBP,SPP1
2_Member	KEGG Pathway	hsa04064	NF-kappa B signaling pathway	-2.66122	0	3/8	929,3929,7412	CD14,LBP,VCAM1
2_Member	KEGG Pathway	ko04064	NF-kappa B signaling pathway	-2.66122	0	3/8	929,3929,7412	CD14,LBP,VCAM1
3_Summary	GO Biological Processes	GO:0009617	response to bacterium	-3.04737	0	10/90	567,725,929,1113,1401,3929,4360,5199,7412,116844	B2M,C4BPB,CD14,CHGA,CRP,LBP,MRC1,CFP,VCAM1,LRG1
3_Member	GO Biological Processes	GO:0009617	response to bacterium	-3.04737	0	10/90	567,725,929,1113,1401,3929,4360,5199,7412,116844	B2M,C4BPB,CD14,CHGA,CRP,LBP,MRC1,CFP,VCAM1,LRG1
3_Member	GO Biological Processes	GO:0008228	opsonization	-2.66122	0	3/8	725,1401,3929	C4BPB,CRP,LBP
3_Member	GO Biological Processes	GO:0006910	phagocytosis, recognition	-2.11121	0	3/12	725,1401,3929	C4BPB,CRP,LBP
4_Summary	GO Biological Processes	GO:0019835	cytolysis	-2.70425	0	4/16	735,3080,3929,81494,567,1113,23705,725,1401,5199,10875	C9,CFHR2,LBP,CFHR5,B2M,CHGA,CADM1,C4BPB,CRP,CFP,FGL2
4_Member	GO Biological Processes	GO:0019835	cytolysis	-2.70425	0	4/16	735,3080,3929,81494	C9,CFHR2,LBP,CFHR5
4_Member	GO Biological Processes	GO:0001906	cell killing	-2.45384	0	6/43	567,735,1113,3080,23705,81494	B2M,C9,CHGA,CFHR2,CADM1,CFHR5
4_Member	GO Biological Processes	GO:0002252	immune effector process	-2.17163	0	10/117	567,725,735,1113,1401,3929,5199,10875,23705,81494	B2M,C4BPB,C9,CHGA,CRP,LBP,CFP,FGL2,CADM1,CFHR5
4_Member	GO Biological Processes	GO:0006957	complement activation, alternative pathway	-2.00829	0	3/13	735,5199,81494	C9,CFP,CFHR5
5_Summary	GO Biological Processes	GO:0007565	female pregnancy	-2.0977	0	4/23	259,1508,6696,7076	AMBP,CTSB,SPP1,TIMP1
5_Member	GO Biological Processes	GO:0007565	female pregnancy	-2.0977	0	4/23	259,1508,6696,7076	AMBP,CTSB,SPP1,TIMP1
