# Supplementary material for: Plasma proteomic and metabolomic signatures of B‐ALL patients during CAR‐T cell therapy
Source: Clin Transl Med. 2023 Mar 20;13(3):e1225. doi: 10.1002/ctm2.1225 (PMC10026086; doi:10.1002/ctm2.1225)
Supplement: Supplementary file 5 — Supporting Information [file CTM2-13-e1225-s011.xlsx]

## Sheet: sheet1
Supplementary Table 4. Pathway enrichment analyses of upregulated proteins in B-ALL patients compared with healthy controls at the time point of Day 14.
GroupID	Category	Term	Description	LogP	Log(q-value)	InTerm_InList	Genes	Symbols
1_Summary	GO Biological Processes	GO:0006953	acute-phase response	-4.41979	-0.0898803	4/20	1401,5004,6288,9332	CRP,ORM1,SAA1,CD163
1_Member	GO Biological Processes	GO:0006953	acute-phase response	-4.41979	-0.0898803	4/20	1401,5004,6288,9332	CRP,ORM1,SAA1,CD163
1_Member	GO Biological Processes	GO:0002526	acute inflammatory response	-3.37776	0	4/36	1401,5004,6288,9332	CRP,ORM1,SAA1,CD163
2_Summary	GO Biological Processes	GO:1905952	regulation of lipid localization	-2.33497	0	3/33	346,1401,6696	APOC4,CRP,SPP1
2_Member	GO Biological Processes	GO:1905952	regulation of lipid localization	-2.33497	0	3/33	346,1401,6696	APOC4,CRP,SPP1
