# Supplementary material for: Plasma proteomic and metabolomic signatures of B‐ALL patients during CAR‐T cell therapy
Source: Clin Transl Med. 2023 Mar 20;13(3):e1225. doi: 10.1002/ctm2.1225 (PMC10026086; doi:10.1002/ctm2.1225)
Supplement: Supplementary file 6 — Supporting Information [file CTM2-13-e1225-s005.xlsx]

## Sheet: Pre-FC-HC
Supplementary Table 5. The enrichment analysis of differentially expressed metabolites in the comparison of Pre-FC versus HC
Glycerophospholipid metabolism		Glycosylphosphatidylinositol (GPI)-anchor biosynthesis		Autophagy - other		Autophagy - animal		Pathogenic Escherichia coli infection		Kaposi sarcoma-associated herpesvirus infection
LIPID-P-0224	DG(16:1_18:2)	LIPID-P-0662	PE(P-18:0_22:6)	LIPID-P-0657	PE(P-16:0_20:5)	LIPID-P-0657	PE(P-16:0_20:5)	LIPID-N-0393	PE(20:4_20:0)	LIPID-P-0657	PE(P-16:0_20:5)
LIPID-P-0398	LPC(O-14:1)	LIPID-N-0421	PE(20:4_22:2)	LIPID-N-0421	PE(20:4_22:2)	LIPID-P-0660	PE(P-18:0_22:5)	LIPID-P-0653	PE(P-17:0_20:4)	LIPID-N-0421	PE(20:4_22:2)
LIPID-N-0393	PE(20:4_20:0)	LIPID-P-0653	PE(P-17:0_20:4)	LIPID-P-0662	PE(P-18:0_22:6)	LIPID-P-0640	PE(P-16:0_18:2)	LIPID-P-0660	PE(P-18:0_22:5)	LIPID-P-0662	PE(P-18:0_22:6)
LIPID-P-0495	PC(18:1_22:1)	LIPID-N-0393	PE(20:4_20:0)	LIPID-P-0660	PE(P-18:0_22:5)	LIPID-P-0652	PE(P-16:0_20:4)	LIPID-P-0654	PE(P-18:0_20:4)	LIPID-P-0640	PE(P-16:0_18:2)
LIPID-P-0660	PE(P-18:0_22:5)	LIPID-P-0640	PE(P-16:0_18:2)	LIPID-P-0652	PE(P-16:0_20:4)	LIPID-P-0654	PE(P-18:0_20:4)	LIPID-P-0652	PE(P-16:0_20:4)	LIPID-P-0660	PE(P-18:0_22:5)
LIPID-P-0657	PE(P-16:0_20:5)	LIPID-P-0660	PE(P-18:0_22:5)	LIPID-P-0654	PE(P-18:0_20:4)	LIPID-P-0653	PE(P-17:0_20:4)	LIPID-P-0640	PE(P-16:0_18:2)	LIPID-P-0652	PE(P-16:0_20:4)
LIPID-P-0404	LPC(O-20:2)	LIPID-P-0652	PE(P-16:0_20:4)	LIPID-P-0640	PE(P-16:0_18:2)	LIPID-N-0393	PE(20:4_20:0)	LIPID-P-0662	PE(P-18:0_22:6)	LIPID-P-0654	PE(P-18:0_20:4)
LIPID-P-0567	PC(O-22:2_20:4)	LIPID-P-0654	PE(P-18:0_20:4)	LIPID-P-0653	PE(P-17:0_20:4)	LIPID-P-0662	PE(P-18:0_22:6)	LIPID-N-0421	PE(20:4_22:2)	LIPID-P-0653	PE(P-17:0_20:4)
LIPID-N-0240	PC(18:2_20:0)	LIPID-P-0657	PE(P-16:0_20:5)	LIPID-N-0393	PE(20:4_20:0)	LIPID-N-0421	PE(20:4_22:2)	LIPID-P-0657	PE(P-16:0_20:5)	LIPID-N-0393	PE(20:4_20:0)
LIPID-N-0287	PC(18:2_18:3)
LIPID-P-0640	PE(P-16:0_18:2)
LIPID-P-0652	PE(P-16:0_20:4)
LIPID-P-0529	PC(20:4_20:4)
LIPID-P-0662	PE(P-18:0_22:6)
LIPID-N-0421	PE(20:4_22:2)
LIPID-P-0252	DG(18:1_20:4)
LIPID-P-0238	DG(16:1_18:3)
LIPID-P-0406	LPC(O-20:3)
LIPID-N-0320	PC(18:2_22:6)
LIPID-P-0248	DG(16:1_20:4)
LIPID-P-0654	PE(P-18:0_20:4)
LIPID-P-0213	DG(16:1_18:1)
LIPID-P-0477	PC(16:0_22:0)
LIPID-P-0405	LPC(O-22:2)
LIPID-P-0553	PC(O-14:0_20:4)
LIPID-P-0653	PE(P-17:0_20:4)
LIPID-P-0393	LPC(O-14:0)
LIPID-P-0268	DG(16:1_22:6)

## Sheet: D0-HC
Supplementary Table 5. The enrichment analysis of differentially expressed metabolites in the comparison of Day 0 versus HC.
Linoleic acid metabolism		Glycerophospholipid metabolism		Arachidonic acid metabolism		alpha-Linolenic acid metabolism		Retrograde endocannabinoid signaling		Choline metabolism in cancer		Glycosylphosphatidylinositol (GPI)-anchor biosynthesis		Autophagy - other		Autophagy - animal		Pathogenic Escherichia coli infection		Kaposi sarcoma-associated herpesvirus infection
LIPID-N-0287	PC(18:2_18:3)	LIPID-P-0649	PE(P-18:0_20:3)	LIPID-P-0525	PC(20:0_22:6)	LIPID-P-0505	PC(14:0_20:4)	LIPID-P-0514	PC(15:0_20:5)	LIPID-P-0491	PC(17:1_18:1)	LIPID-P-0636	PE(P-16:0_18:1)	LIPID-P-0640	PE(P-16:0_18:2)	LIPID-N-0421	PE(20:4_22:2)	LIPID-P-0642	PE(P-18:1_18:1)	LIPID-P-0642	PE(P-18:1_18:1)
MEDN0376	9,10-DiHOME	LIPID-N-0244	PC(24:0_18:2)	LIPID-P-0497	PC(14:0_18:3)	LIPID-N-0287	PC(18:2_18:3)	LIPID-P-0553	PC(O-14:0_20:4)	LIPID-P-0495	PC(18:1_22:1)	LIPID-P-0642	PE(P-18:1_18:1)	LIPID-P-0662	PE(P-18:0_22:6)	LIPID-P-0647	PE(P-18:1_18:2)	LIPID-P-0636	PE(P-16:0_18:1)	LIPID-P-0636	PE(P-16:0_18:1)
LIPID-N-0320	PC(18:2_22:6)	LIPID-P-0270	DG(18:2_22:5)	LIPID-P-0520	PC(14:0_22:6)	LIPID-N-0244	PC(24:0_18:2)	LIPID-P-0526	PC(16:1_22:6)	LIPID-P-0476	PC(18:0_18:0)	LIPID-P-0640	PE(P-16:0_18:2)	LIPID-P-0652	PE(P-16:0_20:4)	LIPID-P-0649	PE(P-18:0_20:3)	LIPID-P-0662	PE(P-18:0_22:6)	LIPID-P-0662	PE(P-18:0_22:6)
LIPID-P-0520	PC(14:0_22:6)	LIPID-P-0526	PC(16:1_22:6)	LIPID-N-0244	PC(24:0_18:2)	LIPID-P-0520	PC(14:0_22:6)	LIPID-P-0477	PC(16:0_22:0)	LIPID-N-0240	PC(18:2_20:0)	LIPID-P-0662	PE(P-18:0_22:6)	LIPID-P-0636	PE(P-16:0_18:1)	LIPID-P-0653	PE(P-17:0_20:4)	LIPID-P-0652	PE(P-16:0_20:4)	LIPID-P-0652	PE(P-16:0_20:4)
LIPID-P-0497	PC(14:0_18:3)	LIPID-P-0647	PE(P-18:1_18:2)	LIPID-N-0320	PC(18:2_22:6)	LIPID-P-0525	PC(20:0_22:6)	LIPID-P-0529	PC(20:4_20:4)	LIPID-P-0513	PC(14:0_20:5)	LIPID-P-0652	PE(P-16:0_20:4)	LIPID-P-0642	PE(P-18:1_18:1)	LIPID-P-0654	PE(P-18:0_20:4)	LIPID-P-0640	PE(P-16:0_18:2)	LIPID-P-0640	PE(P-16:0_18:2)
LIPID-P-0525	PC(20:0_22:6)	LIPID-N-0287	PC(18:2_18:3)	LIPID-P-0505	PC(14:0_20:4)	LIPID-P-0497	PC(14:0_18:3)	LIPID-P-0489	PC(14:0_18:2)	LIPID-P-0549	PC(O-16:1_18:2)	LIPID-N-0421	PE(20:4_22:2)	LIPID-N-0393	PE(20:4_20:0)	LIPID-P-0657	PE(P-16:0_20:5)	LIPID-N-0421	PE(20:4_22:2)	LIPID-N-0421	PE(20:4_22:2)
LIPID-P-0513	PC(14:0_20:5)	LIPID-P-0497	PC(14:0_18:3)	LIPID-N-0287	PC(18:2_18:3)	LIPID-N-0320	PC(18:2_22:6)	LIPID-P-0505	PC(14:0_20:4)	LIPID-P-0506	PC(15:0_20:4)	LIPID-P-0647	PE(P-18:1_18:2)	LIPID-P-0654	PE(P-18:0_20:4)	LIPID-N-0393	PE(20:4_20:0)	LIPID-P-0647	PE(P-18:1_18:2)	LIPID-P-0647	PE(P-18:1_18:2)
LIPID-P-0549	PC(O-16:1_18:2)	LIPID-N-0240	PC(18:2_20:0)	LIPID-P-0544	PC(O-16:0_18:2)	LIPID-P-0476	PC(18:0_18:0)	LIPID-N-0421	PE(20:4_22:2)	LIPID-P-0544	PC(O-16:0_18:2)	LIPID-P-0654	PE(P-18:0_20:4)	LIPID-P-0657	PE(P-16:0_20:5)	LIPID-P-0642	PE(P-18:1_18:1)	LIPID-P-0653	PE(P-17:0_20:4)	LIPID-P-0649	PE(P-18:0_20:3)
LIPID-P-0491	PC(17:1_18:1)	LIPID-P-0495	PC(18:1_22:1)	LIPID-P-0506	PC(15:0_20:4)	LIPID-P-0495	PC(18:1_22:1)	LIPID-P-0649	PE(P-18:0_20:3)	LIPID-N-0287	PC(18:2_18:3)	LIPID-P-0657	PE(P-16:0_20:5)	LIPID-P-0653	PE(P-17:0_20:4)	LIPID-P-0636	PE(P-16:0_18:1)	LIPID-P-0649	PE(P-18:0_20:3)	LIPID-P-0653	PE(P-17:0_20:4)
LIPID-P-0476	PC(18:0_18:0)	LIPID-P-0248	DG(16:1_20:4)	LIPID-P-0529	PC(20:4_20:4)	LIPID-N-0240	PC(18:2_20:0)	LIPID-P-0654	PE(P-18:0_20:4)	LIPID-N-0320	PC(18:2_22:6)	LIPID-P-0649	PE(P-18:0_20:3)	LIPID-P-0649	PE(P-18:0_20:3)	LIPID-P-0662	PE(P-18:0_22:6)	LIPID-P-0654	PE(P-18:0_20:4)	LIPID-P-0657	PE(P-16:0_20:5)
LIPID-P-0495	PC(18:1_22:1)	LIPID-P-0476	PC(18:0_18:0)	LIPID-P-0489	PC(14:0_18:2)	LIPID-P-0491	PC(17:1_18:1)	LIPID-N-0244	PC(24:0_18:2)	LIPID-P-0520	PC(14:0_22:6)	LIPID-P-0653	PE(P-17:0_20:4)	LIPID-P-0647	PE(P-18:1_18:2)	LIPID-P-0652	PE(P-16:0_20:4)	LIPID-P-0657	PE(P-16:0_20:5)	LIPID-P-0654	PE(P-18:0_20:4)
LIPID-N-0240	PC(18:2_20:0)	LIPID-P-0549	PC(O-16:1_18:2)	LIPID-N-0240	PC(18:2_20:0)	LIPID-P-0514	PC(15:0_20:5)	LIPID-N-0393	PE(20:4_20:0)	LIPID-P-0497	PC(14:0_18:3)	LIPID-N-0393	PE(20:4_20:0)	LIPID-N-0421	PE(20:4_22:2)	LIPID-P-0640	PE(P-16:0_18:2)	LIPID-N-0393	PE(20:4_20:0)	LIPID-N-0393	PE(20:4_20:0)
LIPID-P-0506	PC(15:0_20:4)	LIPID-P-0640	PE(P-16:0_18:2)	LIPID-P-0476	PC(18:0_18:0)	LIPID-P-0526	PC(16:1_22:6)	LIPID-N-0240	PC(18:2_20:0)	LIPID-P-0525	PC(20:0_22:6)
LIPID-P-0544	PC(O-16:0_18:2)	LIPID-P-0506	PC(15:0_20:4)	LIPID-P-0495	PC(18:1_22:1)	LIPID-P-0513	PC(14:0_20:5)	LIPID-P-0476	PC(18:0_18:0)	LIPID-P-0398	LPC(O-14:1)
LIPID-P-0505	PC(14:0_20:4)	LIPID-P-0544	PC(O-16:0_18:2)	LIPID-P-0491	PC(17:1_18:1)	LIPID-P-0477	PC(16:0_22:0)	LIPID-P-0495	PC(18:1_22:1)	LIPID-P-0526	PC(16:1_22:6)
LIPID-N-0244	PC(24:0_18:2)	LIPID-P-0652	PE(P-16:0_20:4)	LIPID-P-0514	PC(15:0_20:5)	LIPID-P-0549	PC(O-16:1_18:2)	LIPID-P-0491	PC(17:1_18:1)	LIPID-P-0477	PC(16:0_22:0)
LIPID-P-0526	PC(16:1_22:6)	LIPID-P-0268	DG(16:1_22:6)	LIPID-P-0549	PC(O-16:1_18:2)	LIPID-P-0553	PC(O-14:0_20:4)	LIPID-P-0642	PE(P-18:1_18:1)	LIPID-P-0553	PC(O-14:0_20:4)
LIPID-P-0477	PC(16:0_22:0)	LIPID-P-0393	LPC(O-14:0)	LIPID-P-0553	PC(O-14:0_20:4)	LIPID-P-0544	PC(O-16:0_18:2)	LIPID-P-0636	PE(P-16:0_18:1)	LIPID-P-0514	PC(15:0_20:5)
LIPID-P-0553	PC(O-14:0_20:4)	LIPID-P-0505	PC(14:0_20:4)	LIPID-P-0477	PC(16:0_22:0)	LIPID-P-0506	PC(15:0_20:4)	LIPID-P-0549	PC(O-16:1_18:2)	LIPID-P-0406	LPC(O-20:3)
LIPID-P-0514	PC(15:0_20:5)	LIPID-N-0421	PE(20:4_22:2)	LIPID-P-0526	PC(16:1_22:6)	LIPID-P-0489	PC(14:0_18:2)	LIPID-P-0513	PC(14:0_20:5)	LIPID-P-0489	PC(14:0_18:2)
LIPID-P-0489	PC(14:0_18:2)	LIPID-P-0654	PE(P-18:0_20:4)	LIPID-P-0513	PC(14:0_20:5)	LIPID-P-0529	PC(20:4_20:4)	LIPID-P-0544	PC(O-16:0_18:2)	LIPID-P-0529	PC(20:4_20:4)
LIPID-P-0529	PC(20:4_20:4)	LIPID-N-0393	PE(20:4_20:0)					LIPID-P-0662	PE(P-18:0_22:6)	LIPID-P-0393	LPC(O-14:0)
		LIPID-P-0213	DG(16:1_18:1)					LIPID-P-0652	PE(P-16:0_20:4)	LIPID-P-0505	PC(14:0_20:4)
		LIPID-P-0398	LPC(O-14:1)					LIPID-P-0640	PE(P-16:0_18:2)	LIPID-N-0244	PC(24:0_18:2)
		LIPID-P-0553	PC(O-14:0_20:4)					LIPID-P-0506	PC(15:0_20:4)
		LIPID-P-0477	PC(16:0_22:0)					LIPID-P-0647	PE(P-18:1_18:2)
		LIPID-P-0514	PC(15:0_20:5)					LIPID-N-0287	PC(18:2_18:3)
		LIPID-P-0406	LPC(O-20:3)					LIPID-P-0653	PE(P-17:0_20:4)
		LIPID-P-0529	PC(20:4_20:4)					LIPID-P-0657	PE(P-16:0_20:5)
		LIPID-P-0489	PC(14:0_18:2)					LIPID-P-0497	PC(14:0_18:3)
		LIPID-P-0218	DG(18:1_18:1)					LIPID-P-0525	PC(20:0_22:6)
		LIPID-P-0657	PE(P-16:0_20:5)					LIPID-P-0520	PC(14:0_22:6)
		LIPID-P-0224	DG(16:1_18:2)					LIPID-N-0320	PC(18:2_22:6)
		LIPID-P-0653	PE(P-17:0_20:4)
		LIPID-N-0320	PC(18:2_22:6)
		LIPID-P-0525	PC(20:0_22:6)
		LIPID-P-0257	DG(18:1_22:4)
		LIPID-P-0520	PC(14:0_22:6)
		LIPID-P-0491	PC(17:1_18:1)
		LIPID-P-0636	PE(P-16:0_18:1)
		LIPID-P-0513	PC(14:0_20:5)
		LIPID-P-0642	PE(P-18:1_18:1)
		LIPID-P-0662	PE(P-18:0_22:6)

## Sheet: D7-HC
Supplementary Table 5. The enrichment analysis of differentially expressed metabolites in the comparison of Day 7 versus HC.
Sphingolipid metabolism		Glycerophospholipid metabolism		Retrograde endocannabinoid signaling		Choline metabolism in cancer		Glycosylphosphatidylinositol (GPI)-anchor biosynthesis		Autophagy - other		Autophagy - animal		Pathogenic Escherichia coli infection		Kaposi sarcoma-associated herpesvirus infection
LIPID-P-0748	SM(d20:0/24:1)	LIPID-N-0304	PC(18:2_20:4)	LIPID-N-0287	PC(18:2_18:3)	LIPID-P-0398	LPC(O-14:1)	LIPID-P-0640	PE(P-16:0_18:2)	LIPID-N-0393	PE(20:4_20:0)	LIPID-P-0661	PE(P-16:0_22:6)	LIPID-P-0647	PE(P-18:1_18:2)	LIPID-P-0661	PE(P-16:0_22:6)
LIPID-P-0745	SM(d18:1/23:0)	LIPID-N-0355	PE(19:0_18:2	LIPID-P-0660	PE(P-18:0_22:5)	LIPID-P-0535	PC(O-16:0_22:0)	LIPID-P-0662	PE(P-18:0_22:6)	LIPID-P-0642	PE(P-18:1_18:1)	LIPID-P-0658	PE(P-18:1_20:4)	LIPID-P-0649	PE(P-18:0_20:3)	LIPID-P-0658	PE(P-18:1_20:4)
LIPID-P-0317	Hex2Cer(d18:1/16:0)	LIPID-P-0405	LPC(O-22:2)	LIPID-N-0240	PC(18:2_20:0)	LIPID-P-0491	PC(17:1_18:1)	LIPID-P-0657	PE(P-16:0_20:5)	LIPID-P-0660	PE(P-18:0_22:5)	LIPID-P-0652	PE(P-16:0_20:4)	LIPID-P-0636	PE(P-16:0_18:1)	LIPID-N-0355	PE(19:0_18:2
LIPID-P-0105	Cer(d18:0/22:0)	LIPID-P-0664	PE(P-18:1_22:6)	LIPID-P-0642	PE(P-18:1_18:1)	LIPID-N-0320	PC(18:2_22:6)	LIPID-P-0654	PE(P-18:0_20:4)	LIPID-P-0647	PE(P-18:1_18:2)	LIPID-P-0664	PE(P-18:1_22:6)	LIPID-N-0393	PE(20:4_20:0)	LIPID-P-0652	PE(P-16:0_20:4)
LIPID-P-0747	SM(d18:1/25:0)	LIPID-P-0213	DG(16:1_18:1)	LIPID-P-0553	PC(O-14:0_20:4)	LIPID-P-0567	PC(O-22:2_20:4)	LIPID-N-0421	PE(20:4_22:2)	LIPID-P-0636	PE(P-16:0_18:1)	LIPID-P-0653	PE(P-17:0_20:4)	LIPID-P-0642	PE(P-18:1_18:1)	LIPID-P-0664	PE(P-18:1_22:6)
LIPID-P-0332	SHexCer(d18:1:/16:0)	LIPID-P-0544	PC(O-16:0_18:2)	LIPID-P-0529	PC(20:4_20:4)	LIPID-P-0495	PC(18:1_22:1)	LIPID-P-0637	PE(P-18:0_18:1)	LIPID-P-0649	PE(P-18:0_20:3)	LIPID-N-0355	PE(19:0_18:2	LIPID-P-0660	PE(P-18:0_22:5)	LIPID-P-0653	PE(P-17:0_20:4)
LIPID-P-0130	Cer(d16:1/23:0)	LIPID-N-0421	PE(20:4_22:2)	LIPID-P-0649	PE(P-18:0_20:3)	LIPID-P-0406	LPC(O-20:3)	LIPID-P-0664	PE(P-18:1_22:6)	LIPID-P-0662	PE(P-18:0_22:6)	LIPID-N-0421	PE(20:4_22:2)	LIPID-P-0653	PE(P-17:0_20:4)	LIPID-N-0421	PE(20:4_22:2)
LIPID-P-0768	SM(d18:2/24:3)	LIPID-P-0248	DG(16:1_20:4)	LIPID-P-0636	PE(P-16:0_18:1)	LIPID-P-0476	PC(18:0_18:0)	LIPID-P-0652	PE(P-16:0_20:4)	LIPID-P-0654	PE(P-18:0_20:4)	LIPID-P-0637	PE(P-18:0_18:1)	LIPID-P-0664	PE(P-18:1_22:6)	LIPID-P-0637	PE(P-18:0_18:1)
LIPID-P-0297	HexCer(d18:1/22:0)	LIPID-P-0530	PC(20:2_22:6)	LIPID-P-0493	PC(19:0_18:2)	LIPID-P-0541	PC(O-18:1_22:0)	LIPID-P-0653	PE(P-17:0_20:4)	LIPID-P-0657	PE(P-16:0_20:5)	LIPID-P-0662	PE(P-18:0_22:6)	LIPID-P-0652	PE(P-16:0_20:4)	LIPID-P-0662	PE(P-18:0_22:6)
LIPID-P-0757	SM(d18:1/23:1)	LIPID-P-0662	PE(P-18:0_22:6)	LIPID-P-0654	PE(P-18:0_20:4)	LIPID-P-0404	LPC(O-20:2)	LIPID-N-0355	PE(19:0_18:2	LIPID-P-0640	PE(P-16:0_18:2)	LIPID-P-0654	PE(P-18:0_20:4)	LIPID-N-0355	PE(19:0_18:2	LIPID-P-0640	PE(P-16:0_18:2)
LIPID-P-0298	HexCer(d18:1/23:0)	LIPID-N-0647	PA(18:0_22:6)	LIPID-P-0662	PE(P-18:0_22:6)	LIPID-P-0361	LPC(0:0/20:0)	LIPID-P-0661	PE(P-16:0_22:6)	LIPID-P-0637	PE(P-18:0_18:1)	LIPID-P-0657	PE(P-16:0_20:5)	LIPID-P-0658	PE(P-18:1_20:4)	LIPID-P-0657	PE(P-16:0_20:5)
LIPID-P-0334	SHexCer(d18:1:/24:0)	LIPID-P-0649	PE(P-18:0_20:3)	LIPID-P-0640	PE(P-16:0_18:2)	LIPID-P-0548	PC(O-18:1_24:1)	LIPID-P-0658	PE(P-18:1_20:4)	LIPID-N-0421	PE(20:4_22:2)	LIPID-P-0640	PE(P-16:0_18:2)	LIPID-P-0661	PE(P-16:0_22:6)	LIPID-P-0654	PE(P-18:0_20:4)
LIPID-P-0111	Cer(d18:1/18:0)	LIPID-P-0529	PC(20:4_20:4)	LIPID-P-0477	PC(16:0_22:0)	LIPID-P-0382	LPC(22:2/0:0)	LIPID-P-0660	PE(P-18:0_22:5)	LIPID-N-0355	PE(19:0_18:2	LIPID-P-0649	PE(P-18:0_20:3)	LIPID-P-0657	PE(P-16:0_20:5)	LIPID-P-0649	PE(P-18:0_20:3)
LIPID-P-0323	Hex2Cer(d18:2/16:0)	LIPID-P-0257	DG(18:1_22:4)	LIPID-P-0530	PC(20:2_22:6)	LIPID-P-0489	PC(14:0_18:2)	LIPID-P-0642	PE(P-18:1_18:1)	LIPID-P-0653	PE(P-17:0_20:4)	LIPID-P-0636	PE(P-16:0_18:1)	LIPID-P-0662	PE(P-18:0_22:6)	LIPID-P-0636	PE(P-16:0_18:1)
LIPID-P-0104	Cer(d18:0/20:0)	LIPID-P-0553	PC(O-14:0_20:4)	LIPID-N-0421	PE(20:4_22:2)	LIPID-N-0287	PC(18:2_18:3)	LIPID-N-0393	PE(20:4_20:0)	LIPID-P-0664	PE(P-18:1_22:6)	LIPID-P-0647	PE(P-18:1_18:2)	LIPID-P-0640	PE(P-16:0_18:2)	LIPID-P-0647	PE(P-18:1_18:2)
LIPID-P-0743	SM(d18:1/21:0)	LIPID-P-0660	PE(P-18:0_22:5)	LIPID-P-0544	PC(O-16:0_18:2)	LIPID-N-0240	PC(18:2_20:0)	LIPID-P-0649	PE(P-18:0_20:3)	LIPID-P-0652	PE(P-16:0_20:4)	LIPID-P-0660	PE(P-18:0_22:5)	LIPID-P-0654	PE(P-18:0_20:4)	LIPID-P-0660	PE(P-18:0_22:5)
LIPID-P-0744	SM(d18:1/22:0)	LIPID-P-0661	PE(P-16:0_22:6)	LIPID-P-0549	PC(O-16:1_18:2)	LIPID-P-0553	PC(O-14:0_20:4)	LIPID-P-0636	PE(P-16:0_18:1)	LIPID-P-0658	PE(P-18:1_20:4)	LIPID-P-0642	PE(P-18:1_18:1)	LIPID-P-0637	PE(P-18:0_18:1)	LIPID-P-0642	PE(P-18:1_18:1)
LIPID-P-0306	HexCer(d18:1/24:1)	LIPID-P-0382	LPC(22:2/0:0)	LIPID-P-0653	PE(P-17:0_20:4)	LIPID-P-0393	LPC(O-14:0)	LIPID-P-0647	PE(P-18:1_18:2)	LIPID-P-0661	PE(P-16:0_22:6)	LIPID-N-0393	PE(20:4_20:0)	LIPID-N-0421	PE(20:4_22:2)	LIPID-N-0393	PE(20:4_20:0)
LIPID-P-0287	HexCer(d16:1/22:0)	LIPID-P-0548	PC(O-18:1_24:1)	LIPID-P-0526	PC(16:1_22:6)	LIPID-P-0529	PC(20:4_20:4)
LIPID-P-0131	Cer(d16:1/24:0)	LIPID-P-0541	PC(O-18:1_22:0)	LIPID-P-0664	PE(P-18:1_22:6)	LIPID-N-0647	PA(18:0_22:6)
MEDP0871	Dihydro-D-sphingosine	LIPID-P-0495	PC(18:1_22:1)	LIPID-P-0652	PE(P-16:0_20:4)	LIPID-P-0493	PC(19:0_18:2)
LIPID-P-0734	SM(d18:0/22:0)	LIPID-N-0393	PE(20:4_20:0)	LIPID-N-0244	PC(24:0_18:2)	LIPID-P-0477	PC(16:0_22:0)
LIPID-P-0746	SM(d18:1/24:0)	LIPID-N-0320	PC(18:2_22:6)	LIPID-N-0355	PE(19:0_18:2	LIPID-P-0530	PC(20:2_22:6)
LIPID-P-0299	HexCer(d18:1/24:0)	LIPID-P-0652	PE(P-16:0_20:4)	LIPID-N-0304	PC(18:2_20:4)	LIPID-P-0396	LPC(O-20:0)
LIPID-P-0106	Cer(d18:0/24:0)	LIPID-P-0526	PC(16:1_22:6)	LIPID-P-0491	PC(17:1_18:1)	LIPID-P-0362	LPC(20:0/0:0)
LIPID-P-0753	SM(d18:1/19:1)	LIPID-N-0244	PC(24:0_18:2)	LIPID-P-0535	PC(O-16:0_22:0)	LIPID-P-0544	PC(O-16:0_18:2)
		LIPID-P-0653	PE(P-17:0_20:4)	LIPID-N-0393	PE(20:4_20:0)	LIPID-P-0549	PC(O-16:1_18:2)
		LIPID-P-0549	PC(O-16:1_18:2)	LIPID-N-0320	PC(18:2_22:6)	LIPID-P-0401	LPC(O-20:1)
		LIPID-P-0401	LPC(O-20:1)	LIPID-P-0567	PC(O-22:2_20:4)	LIPID-N-0244	PC(24:0_18:2)
		LIPID-P-0362	LPC(20:0/0:0)	LIPID-P-0647	PE(P-18:1_18:2)	LIPID-P-0526	PC(16:1_22:6)
		LIPID-P-0396	LPC(O-20:0)	LIPID-P-0495	PC(18:1_22:1)	LIPID-P-0405	LPC(O-22:2)
		LIPID-P-0477	PC(16:0_22:0)	LIPID-P-0476	PC(18:0_18:0)	LIPID-N-0304	PC(18:2_20:4)
		LIPID-P-0654	PE(P-18:0_20:4)	LIPID-P-0657	PE(P-16:0_20:5)
		LIPID-P-0640	PE(P-16:0_18:2)	LIPID-P-0541	PC(O-18:1_22:0)
		LIPID-P-0493	PC(19:0_18:2)	LIPID-P-0637	PE(P-18:0_18:1)
		LIPID-P-0636	PE(P-16:0_18:1)	LIPID-P-0548	PC(O-18:1_24:1)
		LIPID-P-0393	LPC(O-14:0)	LIPID-P-0658	PE(P-18:1_20:4)
		LIPID-P-0642	PE(P-18:1_18:1)	LIPID-P-0489	PC(14:0_18:2)
		LIPID-N-0240	PC(18:2_20:0)	LIPID-P-0661	PE(P-16:0_22:6)
		LIPID-N-0287	PC(18:2_18:3)
		LIPID-P-0489	PC(14:0_18:2)
		LIPID-P-0658	PE(P-18:1_20:4)
		LIPID-P-0361	LPC(0:0/20:0)
		LIPID-P-0637	PE(P-18:0_18:1)
		LIPID-P-0404	LPC(O-20:2)
		LIPID-P-0657	PE(P-16:0_20:5)
		LIPID-P-0476	PC(18:0_18:0)
		LIPID-P-0406	LPC(O-20:3)
		LIPID-P-0647	PE(P-18:1_18:2)
		LIPID-P-0567	PC(O-22:2_20:4)
		LIPID-P-0535	PC(O-16:0_22:0)
		LIPID-P-0491	PC(17:1_18:1)
		LIPID-P-0398	LPC(O-14:1)

## Sheet: D14-HC
Supplementary Table 5. The enrichment analysis of differentially expressed metabolites in the comparison of Day 14 versus HC.
Sphingolipid metabolism		Retrograde endocannabinoid signaling		Glycosylphosphatidylinositol (GPI)-anchor biosynthesis		Autophagy - other		Autophagy - animal		Pathogenic Escherichia coli infection		Kaposi sarcoma-associated herpesvirus infection
LIPID-P-0111	Cer(d18:1/18:0)	LIPID-N-0401	PE(16:0_22:5)	LIPID-P-0652	PE(P-16:0_20:4)	LIPID-P-0657	PE(P-16:0_20:5)	LIPID-P-0661	PE(P-16:0_22:6)	LIPID-P-0661	PE(P-16:0_22:6)	LIPID-N-0421	PE(20:4_22:2)
LIPID-P-0313	HexCer(d18:2/24:1)	LIPID-P-0664	PE(P-18:1_22:6)	LIPID-P-0661	PE(P-16:0_22:6)	LIPID-P-0664	PE(P-18:1_22:6)	LIPID-P-0658	PE(P-18:1_20:4)	LIPID-P-0658	PE(P-18:1_20:4)	LIPID-P-0647	PE(P-18:1_18:2)
LIPID-P-0287	HexCer(d16:1/22:0)	LIPID-P-0562	PC(O-22:1_20:4)	LIPID-P-0658	PE(P-18:1_20:4)	LIPID-N-0401	PE(16:0_22:5)	LIPID-P-0652	PE(P-16:0_20:4)	LIPID-P-0652	PE(P-16:0_20:4)	LIPID-P-0649	PE(P-18:0_20:3)
LIPID-P-0297	HexCer(d18:1/22:0)	LIPID-P-0549	PC(O-16:1_18:2)	LIPID-P-0653	PE(P-17:0_20:4)	LIPID-P-0662	PE(P-18:0_22:6)	LIPID-N-0393	PE(20:4_20:0)	LIPID-P-0636	PE(P-16:0_18:1)	LIPID-P-0640	PE(P-16:0_18:2)
LIPID-P-0743	SM(d18:1/21:0)	LIPID-P-0551	PC(O-18:0_20:3)	LIPID-P-0660	PE(P-18:0_22:5)	LIPID-N-0355	PE(19:0_18:2	LIPID-P-0636	PE(P-16:0_18:1)	LIPID-N-0393	PE(20:4_20:0)	LIPID-N-0355	PE(19:0_18:2
LIPID-P-0744	SM(d18:1/22:0)	LIPID-P-0647	PE(P-18:1_18:2)	LIPID-P-0642	PE(P-18:1_18:1)	LIPID-P-0640	PE(P-16:0_18:2)	LIPID-P-0654	PE(P-18:0_20:4)	LIPID-P-0654	PE(P-18:0_20:4)	LIPID-P-0662	PE(P-18:0_22:6)
LIPID-P-0734	SM(d18:0/22:0)	LIPID-P-0640	PE(P-16:0_18:2)	LIPID-P-0636	PE(P-16:0_18:1)	LIPID-P-0649	PE(P-18:0_20:3)	LIPID-P-0653	PE(P-17:0_20:4)	LIPID-P-0653	PE(P-17:0_20:4)	LIPID-N-0401	PE(16:0_22:5)
LIPID-P-0332	SHexCer(d18:1:/16:0)	LIPID-N-0244	PC(24:0_18:2)	LIPID-N-0393	PE(20:4_20:0)	LIPID-P-0647	PE(P-18:1_18:2)	LIPID-P-0642	PE(P-18:1_18:1)	LIPID-P-0642	PE(P-18:1_18:1)	LIPID-P-0664	PE(P-18:1_22:6)
LIPID-P-0747	SM(d18:1/25:0)	LIPID-P-0557	PC(O-20:0_22:4)	LIPID-P-0654	PE(P-18:0_20:4)	LIPID-N-0421	PE(20:4_22:2)	LIPID-P-0660	PE(P-18:0_22:5)	LIPID-P-0660	PE(P-18:0_22:5)	LIPID-P-0657	PE(P-16:0_20:5)
LIPID-P-0104	Cer(d18:0/20:0)	LIPID-P-0660	PE(P-18:0_22:5)	LIPID-P-0649	PE(P-18:0_20:3)	LIPID-P-0636	PE(P-16:0_18:1)	LIPID-P-0640	PE(P-16:0_18:2)	LIPID-P-0640	PE(P-16:0_18:2)	LIPID-P-0652	PE(P-16:0_20:4)
LIPID-P-0142	Cer(d18:2/24:1)	LIPID-P-0535	PC(O-16:0_22:0)	LIPID-P-0647	PE(P-18:1_18:2)	LIPID-N-0393	PE(20:4_20:0)	LIPID-N-0355	PE(19:0_18:2	LIPID-P-0662	PE(P-18:0_22:6)	LIPID-P-0658	PE(P-18:1_20:4)
LIPID-P-0317	Hex2Cer(d18:1/16:0)	LIPID-P-0481	PC(16:0_16:1)	LIPID-N-0421	PE(20:4_22:2)	LIPID-P-0654	PE(P-18:0_20:4)	LIPID-P-0662	PE(P-18:0_22:6)	LIPID-N-0355	PE(19:0_18:2	LIPID-P-0661	PE(P-16:0_22:6)
LIPID-P-0727	SM(d18:0/12:0)	LIPID-P-0239	DG(16:0_20:4)	LIPID-P-0662	PE(P-18:0_22:6)	LIPID-P-0653	PE(P-17:0_20:4)	LIPID-P-0649	PE(P-18:0_20:3)	LIPID-P-0649	PE(P-18:0_20:3)	LIPID-P-0642	PE(P-18:1_18:1)
LIPID-P-0136	Cer(d18:2/18:0)	LIPID-P-0652	PE(P-16:0_20:4)	LIPID-N-0355	PE(19:0_18:2	LIPID-P-0660	PE(P-18:0_22:5)	LIPID-N-0421	PE(20:4_22:2)	LIPID-N-0421	PE(20:4_22:2)	LIPID-P-0660	PE(P-18:0_22:5)
LIPID-P-0323	Hex2Cer(d18:2/16:0)	LIPID-P-0548	PC(O-18:1_24:1)	LIPID-P-0640	PE(P-16:0_18:2)	LIPID-P-0642	PE(P-18:1_18:1)	LIPID-P-0647	PE(P-18:1_18:2)	LIPID-P-0647	PE(P-18:1_18:2)	LIPID-P-0653	PE(P-17:0_20:4)
LIPID-P-0753	SM(d18:1/19:1)	LIPID-P-0658	PE(P-18:1_20:4)	LIPID-P-0657	PE(P-16:0_20:5)	LIPID-P-0661	PE(P-16:0_22:6)	LIPID-P-0664	PE(P-18:1_22:6)	LIPID-P-0664	PE(P-18:1_22:6)	LIPID-P-0654	PE(P-18:0_20:4)
LIPID-P-0105	Cer(d18:0/22:0)	LIPID-P-0477	PC(16:0_22:0)	LIPID-N-0401	PE(16:0_22:5)	LIPID-P-0658	PE(P-18:1_20:4)	LIPID-N-0401	PE(16:0_22:5)	LIPID-N-0401	PE(16:0_22:5)	LIPID-P-0239	DG(16:0_20:4)
LIPID-P-0748	SM(d20:0/24:1)	LIPID-P-0553	PC(O-14:0_20:4)	LIPID-P-0664	PE(P-18:1_22:6)	LIPID-P-0652	PE(P-16:0_20:4)	LIPID-P-0657	PE(P-16:0_20:5)	LIPID-P-0657	PE(P-16:0_20:5)	LIPID-N-0393	PE(20:4_20:0)
LIPID-P-0331	SHexCer(d18:1:/16:0(OH)	LIPID-P-0661	PE(P-16:0_22:6)									LIPID-P-0636	PE(P-16:0_18:1)
LIPID-P-0106	Cer(d18:0/24:0)	LIPID-N-0240	PC(18:2_20:0)
LIPID-P-0299	HexCer(d18:1/24:0)	LIPID-P-0657	PE(P-16:0_20:5)
MEDP0871	Dihydro-D-sphingosine	LIPID-P-0555	PC(O-18:0_20:4)
LIPID-P-0757	SM(d18:1/23:1)	LIPID-P-0563	PC(O-24:1_20:4)
LIPID-P-0124	Cer(d18:1/24:1)	LIPID-N-0421	PE(20:4_22:2)
LIPID-P-0745	SM(d18:1/23:0)	LIPID-P-0649	PE(P-18:0_20:3)
LIPID-P-0298	HexCer(d18:1/23:0)	LIPID-N-0355	PE(19:0_18:2
LIPID-P-0334	SHexCer(d18:1:/24:0)	LIPID-P-0662	PE(P-18:0_22:6)
LIPID-P-0137	Cer(d18:2/20:0)	LIPID-P-0541	PC(O-18:1_22:0)
LIPID-P-0096	SPH(d18:1)	LIPID-P-0495	PC(18:1_22:1)
LIPID-P-0746	SM(d18:1/24:0)	LIPID-P-0642	PE(P-18:1_18:1)
LIPID-P-0306	HexCer(d18:1/24:1)	LIPID-P-0544	PC(O-16:0_18:2)
		LIPID-P-0558	PC(O-24:0_20:4)
		LIPID-P-0653	PE(P-17:0_20:4)
		LIPID-P-0654	PE(P-18:0_20:4)
		LIPID-P-0531	PC(O-16:0_14:0)
		LIPID-P-0636	PE(P-16:0_18:1)
		LIPID-N-0393	PE(20:4_20:0)
		LIPID-P-0476	PC(18:0_18:0)
		LIPID-P-0567	PC(O-22:2_20:4)

## Sheet: D28-HC
Supplementary Table 5. The enrichment analysis of differentially expressed metabolites in the comparison of Day 28 versus HC.
Thermogenesis
LIPID-P-0038	Carnitine C14:1-OH
LIPID-P-0034	Carnitine C10:1-OH
LIPID-P-0036	Carnitine C12:1-OH
LIPID-P-0031	Carnitine C8:1
LIPID-P-0048	Carnitine C16:2
LIPID-P-0046	Carnitine C10:2
LIPID-P-0006	Carnitine C4-OH
LIPID-P-0010	Carnitine C8:0
LIPID-P-0035	Carnitine C12:1
LIPID-P-1179	TG(16:1_16:1_24:5)
LIPID-P-0014	Carnitine C12:0
LIPID-P-1157	TG(18:0_18:1_22:5)
LIPID-P-1124	TG(18:0_18:1_22:4)
LIPID-P-1149	TG(16:0_18:1_22:5)
LIPID-P-0009	Carnitine C6-OH
LIPID-P-1114	TG(16:0_18:1_22:4)
LIPID-P-0026	Carnitine C3:1-2OH
LIPID-P-0032	Carnitine C8:1-OH
LIPID-P-1043	TG(16:1_17:1_18:2)
LIPID-P-0033	Carnitine C10:1
LIPID-P-0047	Carnitine C14:2
LIPID-P-1098	TG(16:0_16:1_20:4)
LIPID-P-1105	TG(16:0_18:1_20:4)
LIPID-P-0013	Carnitine C10:0
LIPID-P-0981	TG(16:1_18:1_18:1)
LIPID-P-1145	TG(16:0_16:1_22:5)
LIPID-P-0012	Carnitine C9:0
