# Supplementary material for: Plasma proteomic and metabolomic signatures of B‐ALL patients during CAR‐T cell therapy
Source: Clin Transl Med. 2023 Mar 20;13(3):e1225. doi: 10.1002/ctm2.1225 (PMC10026086; doi:10.1002/ctm2.1225)
Supplement: Supplementary file 7 — Supporting Information [file CTM2-13-e1225-s004.xlsx]

## Sheet: Sheet1
Supplementary Table 6. All differentially expressed metabolites in the comparisons of Pre-FC versus HC, Day 0 versus HC, Day 7 versus HC, Day 14 versus HC and Day 28 versus HC groups
Index	Formula	Compounds	Class I	Class II	CAS	Pre-FC_vs_HC	DO_vs_HC	D7_vs_HC	D14_vs_HC	D28_vs_HC	Pre-FC-2	Pre-FC-5	Pre-FC-7	Pre-FC-8	Pre-FC-9	Pre-FC-10	Pre-FC-11	Pre-FC-12	Pre-FC-13	Pre-FC-14	Pre-FC-15	Pre-FC-16	Pre-FC-17	Pre-FC-18	Pre-FC-19	Pre-FC-20	D0-1	D0-2	D0-3	D0-4	D0-5	D0-6	D0-7	D0-8	D0-9	D0-10	D0-11	D0-12	D0-13	D0-14	D0-15	D0-16	D0-17	D0-18	D0-19	D0-20	D7-1	D7-2	D7-3
MADN0020	C13H16N2O4	Phenylacetyl-L-Glutamine	Amino acid and Its metabolomics	Amino acid derivatives	28047-15-6	FALSE	FALSE	FALSE	down	FALSE	3375100	1419200	7000500	762030	3536100	5813600	22872000	3165800	8238400	6575600	273310	3924300	2964500	529160	2233900	11425000	9445000	1234800	2263200	1163900	1809500	9470300	7357000	1674800	900640	5899100	20274000	5951200	1107100	7282700	1512800	4477900	4322300	5157600	559550	730890	1.44855e+07	262407	905900
MADN0027	C6H6N4O2	1-Methylxanthine	Nucleotide And Its metabolomics	Nucleotide and Its metabolomics	6136-37-4	FALSE	FALSE	FALSE	FALSE	down	361000	193570	359930	225160	2151200	1581100	2393300	428410	282870	40177	58293	53541	1049100	85107	625170	58848	195930	931070	188200	199480	310410	358210	334470	230070	596690	291060	257580	206480	539510	80198	1376000	241440	2810600	38762	190860	333200	243655	95017.3	217200
MADN0028	C5H4N4O2	Xanthine	Nucleotide And Its metabolomics	Nucleotide and Its metabolomics	69-89-6	up	up	up	up	FALSE	4141800	15419000	6904800	20725000	78966000	21939000	38342000	27680000	3544700	2154100	2301900	2516900	16666000	3305800	35791000	1932300	19635000	6221000	27733000	30354000	45243000	53522000	24948000	19628000	116610000	40955000	58587000	30021000	11482000	3052500	30019000	22459000	15409000	4231200	74361000	15212000	9.89786e+06	6.85333e+06	22397000
MADN0034	C5H4N4O	Hypoxanthine	Nucleotide And Its metabolomics	Nucleotide and Its metabolomics	68-94-0	FALSE	up	up	FALSE	FALSE	18543000	340560000	23376000	31532000	52349000	8186700	10202000	9612300	6514200	14480000	23281000	7317800	7408200	12342000	6651200	3360200	20385000	49165000	156480000	114060000	29196000	47366000	12479000	11914000	56095000	22562000	31844000	9589600	12647000	7434900	26497000	25644000	13937000	24325000	36181000	11003000	1.80704e+07	4.05678e+07	201560000
MADN0041	C5H6O5	α-Ketoglutaric Acid（α-KG）	Organic acid And Its derivatives	Organic acid And Its derivatives	328-50-7	FALSE	FALSE	down	FALSE	FALSE	279420	938460	4705700	1774500	1779600	965750	952630	1289800	573520	1020800	1304900	1392200	585610	641170	157390	1037600	975560	714140	501850	925000	1557200	1572900	1534600	1489600	1763600	514010	601910	1569900	916060	686940	2730900	834720	1874700	274350	125990	620440	160380	103095	307720
MADN0042	C6H6O6	Cis-Aconitic Acid	Organic acid And Its derivatives	Organic acid And Its derivatives	585-84-2	FALSE	FALSE	down	FALSE	FALSE	202110	562360	2113900	2847600	7909600	3396000	2642100	4076000	5641200	3186000	2772700	2286800	3045500	2589000	2862500	2341600	803330	203860	360260	193920	3125000	2872000	2419900	1892400	5048800	3265400	1572700	2879600	5603700	2287400	4547400	1460200	3251800	2294300	2965000	3075600	632563	197815	408330
MADN0058	C6H12O5	L-Fucose	Carbohydrates and Its metabolites	Sugars	2438-80-4	FALSE	FALSE	down	down	FALSE	622940	1629600	1851000	1207300	1673900	1362800	1528500	986540	1402400	1010300	560130	1823800	746050	1578700	691620	1042800	750070	639330	685050	843660	1150800	1562200	1661400	995090	1403600	1347300	1442400	901720	1405600	884130	824310	1874500	735400	1428400	1076200	978440	608717	632237	789210
MADN0069	C9H19NO4	Pantothenol	CoEnzyme and vitamins	CoEnzyme and vitamins	16485-10-2	FALSE	FALSE	down	FALSE	FALSE	253400	94138	518280	325420	400500	371700	1408600	233550	293000	335150	223880	366940	306360	2075400	245460	808620	165620	198090	209900	155190	343880	470130	145670	487200	206970	369870	1193300	395950	299510	282410	290520	312140	267210	248660	195930	286440	333934	426083	128920
MADN0080	C4H8O3	3-Hydroxybutyric acid	Organic acid And Its derivatives	Organic acid And Its derivatives	300-85-6	FALSE	up	FALSE	FALSE	FALSE	197190	285330	23301	78953	4205000	126200	130620	279810	927940	782870	107060	94953	49725	563200	187350	166680	171860	120690	1912500	1577400	179320	115040	817380	265750	1794900	3176900	637030	976360	4583600	2998100	161160	1630500	622770	1505100	3602100	934550	235069	206469	606100
MADN0083	C6H10O4	Adipic Acid	Organic acid And Its derivatives	Organic acid And Its derivatives	124-04-9	FALSE	FALSE	up	FALSE	FALSE	5178.7	3883	19344	15951	620750	31231	33131	29494	49292	20453	11884	192580	28124	28632	12920	2829.2	14944	18531	18097	30018	21081	15769	30978	21166	311200	27632	16253	24816	156110	16449	14710	138190	26871	326060	167490	8278.4	39788.5	57169.7	21794
MADN0092	C8H8O4	Homogentisic Acid	Amino acid and Its metabolomics	Amino acid derivatives	451-13-8	FALSE	down	FALSE	down	FALSE	53426	63841	28052	23753	48960	20872	43687	48052	56584	28413	40325	35200	20675	33825	58403	47064	67703	45846	80675	67100	35424	24851	11783	18762	11530	16656	7341.9	41541	67952	34912	21038	27724	16239	37704	34368	31582	33532.4	47932	40124
MADN0118	C4H7NO3	N-Acetylglycine	Amino acid and Its metabolomics	Amino acid derivatives	543-24-8	FALSE	up	FALSE	up	FALSE	90427	238400	91686	144460	411290	81118	104390	216830	197270	178680	598420	245010	117230	234050	61891	139520	326730	98667	394940	829330	213790	148760	281210	219510	654480	119710	234920	110680	368410	146250	299970	327520	128730	198410	112060	195650	238316	109770	179360
MADN0121	C12H17N5O5	2-(Dimethylamino)Guanosine	Nucleotide And Its metabolomics	Nucleotide and Its metabolomics	2140-67-2	up	up	FALSE	FALSE	FALSE	1272900	1543900	1578700	1213400	6812700	1979500	2916900	1541200	2921900	1158000	2422300	2551500	2223400	1851100	2850400	1267800	1464000	1163000	1139900	1294300	1748900	1941800	1220000	1481900	4309900	2449500	2015900	1232700	4058900	811840	3863700	1812500	3204600	2549800	2458400	1899200	1.17788e+06	1.04997e+06	1392300
MADN0185	C6H12O5	1,5-Anhydro-D-glucitol	Carbohydrates and Its metabolites	Sugar Alcoholss	154-58-5	FALSE	FALSE	down	down	FALSE	736360	1845700	1853000	1397200	1708700	1340300	1633200	1095400	1536900	1050900	733830	1945300	826700	1589800	938190	1186600	784670	722940	815570	870880	1098300	1595600	1792000	1112200	1432600	1536000	1654000	903460	1544100	894390	981290	1903400	851140	1542000	1255000	1024100	584295	606442	833100
MADN0221	C6H12O5	D-Quinovose	Carbohydrates and Its metabolites	Sugars	7658084	FALSE	FALSE	down	down	FALSE	3613100	10869000	9127200	6193600	7257900	6152300	6853800	4246400	8456500	6239500	4491400	7877100	2912600	7242100	3462000	5128600	3161600	3816400	5114500	4859600	5943000	8655200	8748900	6928400	6564900	6434900	6787300	3374200	6607500	5199800	5351500	8701900	5169600	7682300	5096200	5325500	2.65925e+06	2.9287e+06	4721500
MADN0222	C15H10O4	Daidzein	Benzene and substituted derivatives	Benzene and substituted derivatives	486-66-8	down	down	FALSE	down	down	597930	478510	265870	757380	351210	272340	244890	130750	679330	797460	1558900	595430	575330	560920	459870	207410	447970	676640	2945900	4950400	652350	3206700	405330	885410	456340	630080	522670	255530	689640	1053600	552790	563070	369440	228980	347260	657810	1.79385e+06	1.23728e+06	3082300
MADN0223	C4H10O4	meso-Erythritol	Carbohydrates and Its metabolites	Sugars	149-32-6	FALSE	up	FALSE	FALSE	FALSE	272000	392310	54812	91869	5845400	191510	188110	390050	1338000	1215800	142220	137240	87596	748160	275160	236850	242780	168180	2854000	2150600	225540	174380	1202400	370520	2603200	4599300	879480	1382300	6559800	4515400	253650	2293600	878240	2186500	4929500	1343800	284410	286549	843440
MADN0224	C5H9NO4	N-Acetyl-DL-serine	Amino acid and Its metabolomics	Amino acid and Its metabolomics	97-14-3	FALSE	up	up	FALSE	FALSE	51412	76147	96142	65847	173750	57455	89260	104490	104880	55146	118380	98692	64784	62005	89678	99168	163410	49222	70259	82033	104480	130620	104460	81562	254890	124950	146010	79698	152130	41245	135330	95949	103170	132170	134210	132080	144487	62727	71288
MADN0238	C5H4N4O3	Uric acid	Organic acid And Its derivatives	Organic acid And Its derivatives	69-93-2	FALSE	FALSE	FALSE	down	FALSE	85823	42213	94713	182880	37824	292420	98749	1104900	83856	25574	48006	691190	45487	379150	417450	38239	194870	59476	99896	6901.5	146270	160890	33562	52794	32366	167700	431710	1289900	33367	16855	57650	553160	17560	335050	140310	30670	271493	295898	125630
MADN0272	C8H9NO4	4-Pyridoxic Acid	Heterocyclic compounds	Pteridines and derivatives	82-82-6	FALSE	FALSE	down	FALSE	FALSE	62167	116420	242440	72768	79952	168620	175830	107620	61878	124010	137930	141630	156760	122690	9797900	154260	187390	85597	42484	69317	120820	179660	73568	80987	11503	94105	93063	63276	46352	71094	85402	85440	110770	46771	87069	116080	229741	44796.5	18029
MADN0318	C6H5NO3	3-Hydroxypicolinic acid	Heterocyclic compounds	Pteridines and derivatives	874-24-8	down	FALSE	FALSE	down	down	89935	102620	394230	157290	159550	146920	141640	307720	97455	145950	253010	199510	60954	40538	102990	67896	221380	110830	196800	95342	174260	417660	663390	315090	339140	330870	314550	271340	478700	196870	517580	597100	313050	265810	121730	253560	104267	57781.1	70169
MADN0411	C7H7NO3	3-Amino-4-Hydroxybenzoic Acid	Benzene and substituted derivatives	Phenolic acids	1571-72-8	up	up	FALSE	up	FALSE	41642	144630	76670	218750	835380	204240	354860	274110	38408	22634	32539	29505	152430	50789	384240	28967	212990	70314	280080	286060	482010	500960	250920	188720	1261700	398320	613990	287650	138320	31843	301940	229330	149760	37112	791330	171970	117231	77439.1	239070
MADN0421	C7H6O4	2,6-Dihydroxybenzoic acid	Organic acid And Its derivatives	Organic acid And Its derivatives	303-07-1	FALSE	down	down	down	FALSE	38680	186770	122900	152120	140440	100680	851390	445540	355050	164130	195900	274820	125870	146810	182690	421220	168340	131950	29872	21542	234510	264780	33909	28581	32609	20382	98988	77148	476840	85144	448560	54085	69027	65351	160800	60818	135627	47764.5	51284
MADN0471	C45H81O13P	PI(16:0e/15-HETE)	GP	PI	-	FALSE	FALSE	down	FALSE	FALSE	48402	49332	29481	23774	7151.9	46203	48831	66706	34762	19665	54798	30405	24734	43366	21136	36353	52076	67733	29586	28026	44883	74898	57817	12122	13562	6052.2	35741	67162	18833	12826	57121	17477	55424	6808.7	25661	29956	28840.8	19559.8	19746
MADN0481	C47H83O13P	PI(38:4)	GP	PI	-	FALSE	FALSE	down	FALSE	FALSE	237940	646760	709150	597610	600320	513680	372190	941990	393450	677660	656670	415220	650780	631430	360420	688930	572210	655380	585020	621200	362490	573160	713120	402900	444900	342790	377880	640240	268640	450240	343840	325790	518960	161380	500960	387320	363145	215840	272990
MADN0482	C43H74NO8P	PE(16:1e/14-HDoHE)	GP	PE	-	FALSE	FALSE	FALSE	up	FALSE	4506300	2544300	3866400	2162100	8748000	1141100	2645100	3756500	4988800	4278400	2922700	1744200	5470100	2102900	6478900	6795300	2899200	5187200	4110300	7255300	3300500	3036700	5633600	3494300	7883000	3009600	3605400	2103800	6829000	3122200	2723100	3168600	4223000	3677400	7047300	10832000	1.87754e+06	3.3361e+06	3959800
MADP0018	C7H13N3O3	3-N-Methyl-L-Histidine	Amino acid and Its metabolomics	Amino acid derivatives	368-16-1	FALSE	down	down	down	FALSE	86271	129510	169530	93921	145140	2917700	117210	253930	1144500	82416	100330	484890	685400	1425400	114760	500160	162340	66431	64921	36915	1853700	222700	369840	113200	59040	26111	104650	304420	180820	74104	75475	123470	2048100	478760	54702	65679	102393	65424	30413
MADP0024	C9H14N4O3	L-Carnosine	Amino acid and Its metabolomics	Amino acid derivatives	305-84-0	FALSE	FALSE	down	FALSE	FALSE	786160	2804800	1168000	1383400	1987300	724280	630230	1507700	1339300	1142000	1774600	1253500	913680	767170	436030	984170	1736200	2093700	1141800	1625700	1575000	914450	2141800	1404700	1483400	396220	916320	1010300	1266900	1072800	1338700	1255900	1555900	216460	381390	711310	764910	726580	564740
MADP0063	C10H13N5O4	Adenosine	Nucleotide And Its metabolomics	Nucleotide and Its metabolomics	58-61-7	down	down	FALSE	down	down	855640	201540	325200	268740	99125	88258	151250	253290	91820	161790	321850	128980	99089	32784	106090	109720	771930	104710	378010	109560	267110	180200	243480	233920	60698	83351	227370	73057	177980	282320	225020	131560	75171	109590	43258	86400	1.66533e+07	591081	161910
MADP0080	C10H12N2	Tryptamine	Tryptamines,Cholines,Pigments	Tryptamines	61-54-1	FALSE	FALSE	up	FALSE	FALSE	278860	71636	398710	231310	289960	228330	404360	229780	421150	341850	92767	430590	229270	221740	247420	145530	107080	237970	296650	142220	165250	275550	215140	250460	170920	198070	580780	288490	499240	386210	367680	543700	250710	751820	538180	476480	373008	671916	311100
MADP0082	C6H6N2O2	Nicotinamide-N-Oxide	CoEnzyme and vitamins	CoEnzyme and vitamins	1986-81-8	FALSE	up	up	FALSE	FALSE	150890	2847400	240460	276700	347840	144590	99932	115710	183320	142060	307420	138100	67756	92039	64261	43571	199240	457310	1296200	874110	198300	501250	124120	127130	443100	371580	273170	115590	210710	173280	255070	282670	144190	239060	370140	89022	237167	372084	1783700
MADP0132	C14H18N2O2	tryptophan betaine	Organic acid And Its derivatives	Organic acid And Its derivatives	487-58-1	FALSE	FALSE	FALSE	down	FALSE	855300	6852500	568110	1362800	1464100	405840	1377100	6263300	5259000	831490	1173200	465350	1820800	159330	3290100	2523000	1830100	581470	4228100	1227500	3687500	11198000	599200	1034900	907270	444730	1035200	3621100	5609200	430460	3669500	397870	1420400	193020	1076000	2188400	673059	871718	5629000
MADP0194	C7H8N2O2	N'-Methyl-2-pyridone-5-carboxamide	Heterocyclic compounds	Pteridines and derivatives	701-44-0	FALSE	FALSE	down	FALSE	FALSE	142550	1995500	1102100	954240	936080	1784200	2472100	895740	955030	1621400	1025700	1778600	984250	1317700	1513700	2064200	2468600	544900	703290	726740	1236600	1693100	1801000	1038100	319280	221760	881690	1148500	987130	786180	722680	1239000	637700	496720	663050	2322100	2.07282e+06	64894	83988
MADP0195	C13H15NO2	Securinine	Amino acid and Its metabolomics	Amino acid and Its metabolomics	5610-40-2	down	down	down	down	down	1806200	6777400	581880	292740	253360	462650	2138800	626170	252160	398670	416450	462360	585180	229890	1026400	3322300	1498200	3792200	1159700	769910	5713200	651290	555430	258350	172140	586420	1466200	687840	370960	586540	482050	542990	619490	303970	643060	2510000	1.61076e+06	2.18778e+06	953390
MADP0270	C4H4N6O	8-Azaguanine	Nucleotide And Its metabolomics	Nucleotide and Its metabolomics	134-58-7	up	up	up	up	FALSE	217640	765050	386120	1234900	6061900	1506900	2309100	1720100	1051700	121330	150730	176800	1000700	189550	2104200	113100	1295400	398430	1489200	1691300	2453000	3690500	1351600	1187800	10299000	2864800	3995600	1816800	1018400	168660	1678700	1262000	979780	259690	4583500	913250	542088	379733	1106100
MADP0279	C12H17N4OS+	Thiamine	CoEnzyme and vitamins	CoEnzyme and vitamins	59-43-8	up	up	up	FALSE	FALSE	8297.3	21174	492560	167880	16985	55111	156080	216370	83059	44753	54063	21328	178620	185380	83489	58279	36445	14972	13363	13303	19100	26292	126190	160810	107020	106440	185950	168740	198890	68917	100400	71062	97334	226900	16961	262660	77719.9	32595.5	19023
MADP0303	C5H6N2O2	Imidazoleacetic acid	Heterocyclic compounds	Indole and Its derivatives	645-65-8	FALSE	FALSE	down	FALSE	FALSE	121400	212940	258030	150740	232070	251310	129540	215820	222800	157110	69015	120680	74783	111000	25054	178220	230100	158590	198240	244870	210010	262120	280420	231610	320480	134800	117150	247900	123770	151310	71990	174030	124990	78025	48632	122520	96270.7	51460.9	87669
MADP0312	C7H12N2O3	Pro-Gly	Amino acid and Its metabolomics	Small Peptide	2578-57-6	up	up	FALSE	FALSE	up	10061	5659.1	182510	110910	172850	186220	175750	145220	6180.4	10327	121200	113040	117260	164480	179460	228690	96237	52445	4128.5	14397	15252	23345	118160	157310	140880	165280	145210	135240	4416.3	7756	192270	123940	72767	250570	222430	212610	34313.7	3.78381	2558.8
MADP0313	C11H23N3O2	N1,N8-diacetylspermidine	Heterocyclic compounds	Heterocyclic compounds	82414-35-5	up	up	up	up	FALSE	544750	619870	374190	93956	2124600	100550	206680	118390	599680	259790	295980	1162200	223600	410210	329650	152490	368550	575730	1784500	2232900	508610	601800	559550	157620	2280900	267860	553250	136680	917860	177730	209020	1274800	325230	539650	1216000	391510	183611	381692	1281600
MADP0316	C11H15N3O6	N4-Acetylcytidine	Nucleotide And Its metabolomics	Nucleotide and Its metabolomics	3768-18-1	FALSE	up	up	up	FALSE	41330	7297.5	35071	16888	15628	20113	30460	34811	12072	24382	20593	4813.3	17641	37632	57978	1150.7	444350	618250	841800	621460	5112500	6752500	1049500	838420	6692500	1902000	2389800	1808800	3407600	623020	7377200	1020100	4869300	4270200	5881400	11397000	365018	355151	88636
MADP0373	C12H24N2O3	Leu-Ile	Amino acid and Its metabolomics	Small Peptide	36077-41-5	down	down	down	down	down	123970	176600	478290	462930	176540	329460	256350	403840	136900	319620	213420	187560	277650	134030	219540	147640	363950	325180	599730	174700	553990	331330	431870	348290	171040	251250	337520	230020	135620	201710	251360	398330	246730	86879	215360	116530	694758	233709	540900
MADP0375	C12H20N4O3	His-Leu	Amino acid and Its metabolomics	Small Peptide	7763-65-7	down	down	down	down	down	207730	545860	56748	174360	34389	73230	140410	148510	74558	60882	78719	132680	108610	63942	71400	107640	245870	251080	87201	91061	328330	107520	75717	125880	41042	78147	117850	84261	116110	62309	55360	87632	79984	71410	56192	79748	148729	147841	95805
MADP0385	C10H14N2O2	cyclo(pro-pro)	Amino acid and Its metabolomics	Small Peptide	6708/6/1	FALSE	down	down	down	FALSE	354320	1043200	323730	758190	650550	591150	544030	1021500	335540	1057700	336500	364090	1788100	600370	225400	1731000	806350	219510	271980	104040	899600	379430	254730	196500	173640	166300	244170	474330	262690	366490	1325400	213560	552770	193630	86406	376320	639277	352540	530940
MADP0392	C12H24N2O3	Ile-Leu	Amino acid and Its metabolomics	Small Peptide	26462-22-6	down	FALSE	down	down	FALSE	145510	236560	569830	420980	129050	367770	272300	383930	160640	235960	301490	237610	407660	203560	231230	212580	338910	372640	566690	128050	507160	324880	457230	331010	166300	251220	291700	241800	155240	219090	282270	394190	235890	109970	219230	153530	755883	226953	566780
MADP0393	C12H24N2O3	Ile-Ile	Amino acid and Its metabolomics	Small Peptide	42537-99-5	down	down	down	down	down	201430	208730	478460	453090	153100	346490	311720	374460	174170	273950	285950	208730	357110	148000	228220	216320	318630	287710	633420	200380	433820	305170	473090	325930	203730	235220	296760	237810	113590	170450	148330	437570	326350	91965	236730	113930	631132	173691	563020
MADP0451	C40H76NO8P	PC(16:1(9Z)/16:1(9Z))	GP	PC	-	FALSE	down	FALSE	FALSE	FALSE	12034000	9458500	7020400	13119000	3166400	8941400	10591000	14858000	15400000	7356900	28834000	12390000	9726600	5993600	10075000	9740600	9022900	14297000	6210600	5349300	11172000	8147800	8748600	5511000	3656200	4606300	9002900	7418700	12892000	3265500	15040000	4540200	8462500	4711300	6067400	6902800	1.06342e+07	9.46646e+06	5984100
MADP0453	C48H90NO7P	PC(P-18:1(11Z)/22:2(13Z,16Z))	GP	PC-P	-	FALSE	FALSE	FALSE	down	FALSE	2481200	2867000	4620700	4905500	3995200	5316300	4245900	7039000	2561300	4845300	2901500	3765100	4537600	2234900	3152200	3012100	6677100	2197000	5663900	4630900	2672900	7745700	4671500	5432100	4906100	4496600	3968500	6133500	1965000	4050100	4209900	3943800	5170900	1304000	2727100	2303700	4.71125e+06	2.85569e+06	4107900
MADP0461	C41H74NO7P	PE(20:4(8Z,11Z,14Z,17Z)/P-16:0)	GP	PE	-	down	down	down	down	FALSE	49162	55138	91410	89509	46783	88951	55372	143260	13286	272660	49994	65396	73648	51722	11205	68298	108490	42294	38502	13444	81284	157380	143950	38079	55546	56157	55217	43110	43551	129990	82983	97153	117710	47484	19856	48882	240535	44019.5	25925
MADP0462	C43H76NO7P	PE(20:4(5Z,8Z,11Z,14Z)/P-18:1(11Z))	GP	PE	-	down	down	down	down	FALSE	1643400	3928100	6182100	3095000	2270500	5378000	2721500	5626600	4250500	7143500	2819100	2658500	3359900	4115600	1916900	5450700	4440600	1798100	4078700	1501400	4915000	4066100	4733700	1837200	994420	1588400	2373100	5588800	3448500	10330000	3923500	3010900	4426400	1923600	503690	3598100	8.7034e+06	1.64315e+06	3079300
MADP0465	C43H78NO7P	PE(20:4(5Z,8Z,11Z,14Z)/P-18:0)	GP	PE	-	down	down	down	down	down	3694500	8183200	15172000	7703800	3791100	9569500	6236600	9911700	6248500	12164000	5645100	5132600	7625800	5655500	4318600	10355000	9929700	3642900	6554200	2930900	11669000	10121000	10632000	6307400	2219000	3162700	6545700	10958000	4354600	16104000	7862800	7120800	7991800	2471600	1418200	6603000	1.0801e+07	2.50706e+06	4759000
MADP0466	C42H81NO3	Cer(d18:1/24:1(15Z))	SL	Cer	54164-50-0	up	FALSE	FALSE	FALSE	FALSE	5441900	23922000	114270000	18796000	38680000	12272000	15288000	56550000	32285000	10537000	10593000	21186000	11422000	36104000	13735000	17080000	7268000	13995000	18822000	13016000	10944000	21250000	22449000	12875000	24404000	15512000	26076000	24106000	13587000	34866000	7197300	25120000	9322600	22615000	16552000	41837000	8.4961e+06	1.85206e+07	15881000
MEDN0041	C8H15NO3	Hexanoyl Glycine	Amino acid and Its metabolomics	Amino acid derivatives	24003-67-6	FALSE	up	FALSE	up	up	11347	51883	9743.9	8518.5	55180	5867.9	12325	22734	46194	11898	20035	9077.5	8351.2	85329	4834.2	6857.5	6533.1	8064.5	113060	53606	8531.3	27469	15987	11761	38801	17708	12885	13139	75556	15459	23570	60646	19494	98630	11318	27651	2901.51	25452.3	107040
MEDN0106	C26H45NO6S	Taurochenodesoxycholic Acid	Bile acids	Bile acids	516-35-8	FALSE	FALSE	down	FALSE	FALSE	44921	524090	248770	48014	293490	239010	247570	127300	299670	318150	171860	126690	162060	234870	188890	71258	56297	52687	52597	39565	349900	50943	55397	160360	365480	104190	128830	113590	407930	174610	144320	126090	96854	221220	160430	37116	41848.6	3099.47	49918
MEDN0376	C18H34O4	9,10-DiHOME	FA	Oxidized lipids	-	FALSE	down	down	FALSE	FALSE	70847	886940	334480	346050	104940	185200	218450	620060	203490	151400	78057	336010	256260	138800	151610	761020	94224	87785	138900	71400	117800	193320	155930	122500	87610	163120	130370	161860	170400	136120	107660	270800	155180	153420	208700	173830	299306	114381	121380
MEDN0494	C20H32O4	8,15-Dihete	FA	FFA	80234-65-7	FALSE	up	up	up	FALSE	5997500	4130100	1861100	1423600	8359600	3569100	7361500	4090900	12176000	9164700	2799500	9571500	5485000	11513000	7736400	1591600	733520	5587400	12225000	11965000	2800600	5129200	10543000	6960600	5869000	7349800	7547800	6935700	13113000	10978000	5970400	9839600	18483000	11089000	20254000	8810800	2.28451e+06	8.45002e+06	8918600
MEDN0537	C15H23N5O14P2	ADP-ribose	Nucleotide And Its metabolomics	Nucleotide and Its metabolomics	20762-30-5	down	down	down	down	down	384.45	1672.2	211100	148950	65101	64249	148230	101790	53113	63770	137820	91365	120500	23677	14494	63748	2988.1	1482.3	814.68	397.1	136990	74379	254420	142450	16843	48389	176700	43053	36800	35208	80015	136120	54395	22032	22514	54132	20.1579	20.1579	1749.5
MEDN0538	C15H24N2O17P2	UDP-glucose	Nucleotide And Its metabolomics	Nucleotide and Its metabolomics	133-89-1	down	down	down	down	down	476.19	370.46	111340	144240	48772	39554	166550	90170	44708	88016	197670	57229	86930	17593	16341	35119	2446.5	1179.5	9	476.19	194860	40646	152850	177140	22574	41198	189500	35540	27774	60074	74110	128900	53636	17890	2290.9	64037	24610.4	10.8922	1516.7
MEDN0539	C23H39NO19	3'-Sialyllactose	Carbohydrates and Its metabolites	Sugars	35890-38-1	FALSE	FALSE	up	FALSE	FALSE	72258	23106	20872	28502	57417	25168	48023	10405	103220	14419	14267	9278.7	21909	71911	51593	46287	31041	29321	16960	30056	74465	17421	40294	12132	43272	57990	41055	16011	83847	12595	27997	30650	18757	90473	48383	80079	42162.6	36843	21944
MEDN0602	C10H14N5O7P	deoxyguanosine 5'-monophosphate(dGMP)	Nucleotide And Its metabolomics	Nucleotide and Its metabolomics	902-04-5	down	down	down	down	down	9775	16250	489650	577510	837980	405030	465530	575200	405200	328630	628570	277510	360730	166550	96707	191670	4527.9	2029.1	10956	12103	1036100	197580	488370	506040	351900	334440	385310	128000	254930	283690	393630	295070	751880	294050	98939	178860	36.1487	36.1487	7699.7
MEDN0751	C20H32O3	(±)12-HETE	FA	Oxidized lipids	71030-37-0	down	down	FALSE	down	down	64547	414340	55918	29714	7222	6654.1	88264	34209	16161	23150	62502	28773	43926	8319	4222.5	6296.9	33931	48142	56698	81283	36685	42006	74205	39835	12067	31862	132700	22844	13488	20546	35424	122300	55465	8190.4	9679.5	14392	97882.3	89939	177670
MEDN1022	C9H10N2	5,6-Dimethylbenzimidazole	Heterocyclic compounds	Heterocyclic compounds	582-60-5	FALSE	FALSE	up	FALSE	FALSE	9630.6	61295	301840	98068	68603	139570	165810	131980	264370	170420	155970	191970	85195	148400	111120	198950	62625	52614	8456.1	4751.1	136230	123640	178440	148770	17182	125780	221930	155840	238270	137540	203490	205960	80553	198550	222550	250040	498950	645750	25105
MEDN1041	C18H30O4	9(S)-HpOTrE	FA	Oxidized lipids	111004-08-1	down	down	down	down	down	24572	41539	69219	37091	15110	11215	50598	18396	101550	58118	16797	78272	26261	9217.1	2911.1	18518	34613	35239	23163	8406	104910	26005	69959	52762	35466	7205.4	26429	50787	89163	37909	14646	101350	20081	1064.6	6463.7	22080	24404.2	51041	115790
MEDN1045	C6H5N5O2	2-Amino-4,6-pteridinediol	Nucleotide And Its metabolomics	Nucleotide and Its metabolomics	119-44-8	up	up	FALSE	FALSE	FALSE	9588.4	7527.8	47061	23188	49541	25466	63735	26286	149450	32928	24285	30449	52778	42807	61966	49784	13217	10135	14030	9189.7	37904	54427	30219	41834	47495	60707	77247	14240	248930	24304	51277	64185	66636	63626	84458	59477	19903.2	31221.6	9168.7
MEDN1064	C22H35NO3	N-arachidene glycine	Aldehyde,Ketones,Esters	Esters	179113-91-8	FALSE	FALSE	FALSE	up	FALSE	16135	3040.4	2493.8	4296.6	17971	6696.3	1830.2	8087.5	7636	3390.7	6738.9	18441	6435.6	18470	21003	5015.5	3633.1	4485.3	6477.5	4880.9	1792.9	4505.2	8804.2	3971.4	9726.6	10515	3547.9	5417.1	11953	2401.6	1930.4	7212	11887	5217.7	27930	3613.6	7079.87	7621.04	4496.3
MEDN1069	C18H28O2	FFA(18:4)	FA	FFA	2012-14-8	FALSE	FALSE	FALSE	up	FALSE	56486	70328	13521	73228	144390	79501	92032	60982	80908	104730	44598	704110	36282	108840	76802	51314	32957	68825	91310	90810	131680	99259	114160	92341	105010	106320	86314	89964	115870	92081	72058	165990	224230	105430	217160	120620	396545	34601.3	76681
MEDN1081	C18H34O4	12,13-DiHOME	FA	Oxidized lipids	263399-35-5	FALSE	down	down	FALSE	FALSE	70847	886940	334480	346050	104940	185200	218450	620060	203490	151400	78057	336010	256260	138800	151610	761020	94224	87785	138900	71400	117800	193320	155930	122500	87610	163120	130370	161860	170400	136120	107660	270800	155180	153420	208700	173830	299306	114381	121380
MEDN1087	C15H24N2O17P2	UDP-D-galactose	Carbohydrates and Its metabolites	Sugars	2956-16-3	down	down	down	down	down	476.19	370.46	111340	144240	48772	39554	166550	90170	44708	88016	197670	57229	86930	17593	16341	35119	2446.5	1179.5	9	476.19	194860	40646	152850	177140	22574	41198	189500	35540	27774	60074	74110	128900	53636	17890	2290.9	64037	24610.4	10.8922	1516.7
MEDN1092	C8H8O3	4-acetoxyphenol	Benzene and substituted derivatives	Phenolics	3233-32-7	up	up	up	up	FALSE	1293300	3865800	1183100	4347400	11283000	3984000	8231800	4805800	896970	568130	463810	355320	4944900	974400	5724000	380780	4944500	1731000	6503500	7396900	9507800	13104000	4687000	4796200	19649000	9525000	15344000	4082100	3502500	813050	6518900	3628800	4668100	1216400	17965000	2921800	1.99195e+06	1.66694e+06	3913700
MEDN1159	C15H28O2	FFA(15:1)	FA	FFA	84743-29-3	down	down	down	down	down	5688300	503990	4898400	4982900	5410400	534700	4167600	607100	8331500	6118000	6275100	5431500	5310500	6637600	5296700	591110	502050	3711800	88564000	80756000	594710	89740000	2298600	5681000	3015400	2510000	8805100	4023800	4196400	6602700	3816400	4228100	1092100	3628900	5082900	5586600	1.91761e+07	2.44889e+07	72828000
MEDN1208	C9H9NO4	6-hydroxy-3-succinylpyridine	Heterocyclic compounds	Heterocyclic compounds	15873-27-5	FALSE	FALSE	FALSE	down	FALSE	5646.3	23281	123980	28802	263510	280860	152610	113590	220940	34165	23281	65151	103000	82412	32235	269690	48652	11956	9114.8	11780	77666	80939	44550	92845	57451	79362	59701	64066	197230	127860	266100	51339	114850	39993	28470	15236	127716	7829.42	5464.4
MEDN1287	C21H42NO7P	LPE(0:0/16:1)	GP	LPE	-	up	FALSE	FALSE	up	up	1447200	1683600	1655000	1997300	549360	1450300	911990	1284100	1828500	922280	3960200	5955300	1636400	1989000	1744400	981770	472960	3350100	639850	871180	2292500	509220	1391700	919820	423920	412250	1131600	780480	1692900	739860	1545800	1593400	2704500	655020	1261600	743700	780230	623194	356690
MEDN1311	C8H16O3	2-Hydroxycaprylic acid	Organic acid And Its derivatives	Organic acid And Its derivatives	617-73-2	FALSE	down	down	down	FALSE	8149.6	181580	41741	22629	50779	73047	80153	113600	159410	19849	21817	26910	67646	51918	32867	72217	30293	10034	20289	17713	39158	54448	33363	26477	84199	27394	36352	53942	72907	12688	45961	39049	26533	34589	36332	20344	30302.8	16391.8	24930
MEDN1413	C26H45NO5S	Taurolithocholic acid	Bile acids	Bile acids	6042-32-6	FALSE	down	down	down	FALSE	30049	2271100	5465400	124550	61775	585740	464660	505590	6094.6	145420	9453.9	72446	303000	60112	109510	247180	31970	8429.9	221150	3514.3	1578100	130530	1015700	20553	317180	83829	108970	33933	40450	3335.2	553160	67152	276320	17498	152860	63821	91651	427956	397420
MEDN1484	C8H10N2S	Ethionamide	Heterocyclic compounds	Pteridines and derivatives	536-33-4	down	down	FALSE	FALSE	FALSE	13911000	12013000	11911000	13200000	13821000	11573000	10762000	10834000	14451000	13858000	11963000	10938000	10989000	10276000	8099800	10035000	13442000	13451000	33231000	32689000	11056000	30064000	11559000	15250000	13220000	12559000	11163000	13236000	13569000	13723000	15209000	10922000	10701000	10098000	8186500	12088000	1.60508e+07	1.43135e+07	30356000
MEDN1648	C12H20N4OS	CMPentylF	Organic acid And Its derivatives	Organic acid And Its derivatives	73248-95-0	down	down	down	down	down	462770	2560700	1648100	1181500	2954100	1764700	3731200	3054000	1304000	2007900	1316100	3553100	3012200	1387800	1516800	2675400	2235500	597960	716600	878780	2494000	2216300	797900	933650	1631600	906870	1164600	1446900	631140	615130	2779500	2107800	1815300	1316400	2458500	1787600	3.19268e+06	499184	1639300
MEDN1688	C18H34O4	FAHFA(8:0/10:0)	FA	FFA	-	FALSE	FALSE	down	down	FALSE	159390	289030	617570	357690	82122	683710	428230	1756600	347390	218870	423720	1708400	729980	218110	572470	112190	152750	204390	288770	14730	838080	335540	489170	201520	115350	293480	199880	1759700	216640	117180	549200	771140	646740	172130	654220	81705	50454.9	350667	444620
MEDN1691	C9H14N4O4	His-Ser	Amino acid and Its metabolomics	Small Peptide	21438-60-8	FALSE	FALSE	down	down	down	17510	38925	132350	60152	290040	165620	380660	266150	128310	57862	58911	45650	153170	140780	44908	45567	65541	34108	57731	65483	78571	259380	89128	86120	108870	331310	264890	363300	370020	184030	183780	98905	768280	163000	189490	80432	87087.2	29293.1	77506
MEDP0529	C10H10N2O	Indole-3-acetamide	Heterocyclic compounds	Indole and Its derivatives	879-37-8	FALSE	FALSE	FALSE	up	FALSE	232270	221040	327960	207280	167970	230810	469190	212500	452940	311300	244040	182580	273680	240550	344380	286310	329700	360240	234450	229100	282600	353260	489770	378080	197950	191420	375870	241770	655180	312070	477020	329800	253100	374900	569480	543890	474353	503999	306520
MEDP0618	C12H23NO4	Carnitine 2-methyl-C4	FA	CAR	31023-25-3	down	down	FALSE	FALSE	FALSE	1624800	5746300	1767800	740720	1215300	1782900	3030000	2009000	1308300	1536800	452500	1214900	595260	3211800	2393800	5684200	4659900	2024100	2092300	2365100	8567500	2216000	1527600	921320	1888000	2349000	2167900	1625000	1313000	1267900	1060300	1073200	926060	1478800	2730000	1976000	6.29457e+06	3.11044e+06	872390
MEDP0637	C14H18N2O3	Phe-Pro	Amino acid and Its metabolomics	Amino acid derivatives	7669-65-0	FALSE	down	down	down	FALSE	394280	748240	364230	285940	219080	346260	226500	270950	457500	233680	244620	508160	288700	700740	305270	524490	466480	230830	197260	141350	473850	252940	423720	332940	132410	232040	195670	278660	333200	196510	223160	322850	324150	238080	153810	286700	460807	98803.4	213020
MEDP0745	C8H10O2	Creosol	Benzene and substituted derivatives	Phenolics	93-51-6	down	FALSE	FALSE	FALSE	FALSE	113000	248800	199800	85184	187720	107120	84860	121420	210690	251060	98831	119710	132840	82427	80075	116260	116580	273090	546890	540350	191330	368470	200110	268120	212910	78719	207740	86510	181900	222150	232780	214000	97184	90676	132990	146050	177578	140145	433020
MEDP0871	C18H39NO2	Dihydro-D-sphingosine	SL	SM	764-22-7	FALSE	FALSE	down	down	down	542730	560770	939920	839720	1969900	522300	1669800	671620	827450	1037400	1303000	1512000	667570	627880	254540	831300	220590	159920	403080	283180	1013000	826070	1441100	1249600	761710	835130	1281600	462960	640110	1048200	925720	2559500	1005500	679940	192640	666080	555477	814000	481580
MEDP1032	C7H6O2	Salicylaldehyde	Benzene and substituted derivatives	Benzene and substituted derivatives	1990/2/8	FALSE	down	down	down	down	259140	1096000	368170	1057300	4644900	3041700	55202000	753270	302010	545670	134660	840900	1521400	232960	530260	672300	975020	378310	430510	262320	6630200	506970	365720	7403800	475060	792760	2244600	4446500	1443600	540330	1564200	702160	1548500	1354800	327700	370920	853670	24.3018	259230
MEDP1068	C24H48NO8P	PC(8:0/8:0)	GP	PC	19191-91-4	up	up	up	up	up	858600	998070	2044000	1056600	812850	927350	589470	1661000	2005200	1044000	1254500	1524100	1423800	811700	1039200	8852200	1384700	1298600	1346200	738660	772240	3406900	2005200	1011900	917840	648330	451860	1154800	1678000	814650	1041900	1087300	1399000	538930	640560	6552200	1.64048e+06	1.25724e+06	2041400
MEDP1077	C11H15N5O4	2'-O-methyladenosine	Nucleotide And Its metabolomics	Nucleotide and Its metabolomics	2140-79-6	down	down	down	down	down	25613	25009	1653500	1209800	2606100	1260600	1324400	1495700	741260	1122000	1927900	944610	813050	379420	404270	407460	68402	29334	42378	17620	3171900	567720	1593900	1457900	1015300	701230	1312700	325240	808090	783570	673930	1089900	1772500	579060	369500	389680	281015	4482.31	27631
MEDP1194	C27H44O3	Calcitriol	Alcohol and amines	Alcohols	32222-06-3	FALSE	FALSE	up	FALSE	FALSE	82512	104850	95389	62992	172950	133880	160970	164120	150590	80027	126520	150790	124640	146630	191890	61994	41070	85488	100930	81172	75316	109260	101910	84734	106020	259490	116980	127510	151190	50013	123890	83041	135570	785960	150880	83127	130584	662362	461720
MEDP1196	C10H17N3O2S	Biotinamide	Alcohol and amines	Polyamines	6929-42-6	down	FALSE	FALSE	FALSE	FALSE	108950	219770	88517	74726	74863	88171	198350	82615	107810	179620	55641	48293	52792	176300	372850	366790	330940	98028	40337	143930	215500	129740	200850	140550	200470	92794	141350	113420	223240	112130	71769	71493	51411	141840	609340	119000	294034	66119.5	27136
MEDP1225	C33H44N4O6	Urobilinogen	Tryptamines,Cholines,Pigments	Pigments	14684-37-8	FALSE	FALSE	FALSE	down	down	469.02	68006	183580	1315.8	1318200	76273	13805	59161	6004.4	74022	315.84	68875	183790	634.21	947850	6359.6	51397	893.49	9137.2	525.67	46657	5159.3	115070	51387	176610	440630	39116	56706	514.29	266480	7777.9	209890	148240	76635	474.71	316.95	55530.9	21.755	2219.4
MEDP1235	C14H18O4	Di-n-propyl phthalate	Aldehyde,Ketones,Esters	Esters	131-16-8	down	down	down	down	down	1684000	8731600	5648200	3835600	9658900	5622300	10409000	10123000	4748300	6882000	4715400	11746000	10030000	4186700	4810700	8925200	7864300	1759500	2330900	2943900	9014500	7096100	2482900	3078400	5864200	2823400	3724500	4712500	1869100	1800900	9133800	7066300	6098600	4206600	7382100	6039800	1.16496e+07	1.39799e+06	5371000
MEDP1255	C33H42N4O6	Urobilin	Tryptamines,Cholines,Pigments	Pigments	1856-98-0	FALSE	FALSE	FALSE	down	down	1735.2	1372800	3042900	29778	16155000	1924200	260360	753230	114760	1810700	536.88	671160	1644700	1859.2	5138800	108800	508430	536.38	290040	268.74	632840	171160	3444900	1001300	3005900	7240200	329130	979710	45249	2856800	420830	1847100	1816400	998950	6075	529.24	409676	50.8297	118280
MEDP1404	C21H37NO5	Carnitine C14:2-OH	FA	CAR	-	FALSE	FALSE	down	down	down	31683	149160	30221	9038.1	124730	53379	72235	78971	90993	39796	42074	25426	40419	40535	148130	27251	25039	29841	55677	22261	30831	75731	30972	37564	74090	81801	54930	61649	124330	24916	36020	61974	45180	77150	311090	93333	45895.4	64501.9	63333
MEDP1412	C20H37NO4	Carnitine C13:1	FA	CAR	-	down	down	down	down	down	177730	462090	168160	69294	975150	109840	422450	245280	278230	156290	89402	48654	419250	396650	347700	132530	229420	157450	236450	198000	86935	148710	83873	125690	648250	150220	235630	136510	658950	138690	105650	159210	389690	354930	338710	316810	193750	174760	147730
MEDP1416	C18H35NO4	Carnitine C11:0	FA	CAR	-	down	down	down	down	down	14146	83303	25716	15177	21522	23360	17254	25533	26639	17932	14037	11117	5668.5	35666	9770.8	6305.4	9569.2	18819	20058	18834	15878	24393	12256	18800	11903	32214	17178	17906	29302	12455	15495	29972	34255	30208	30082	27808	16540.6	8141.13	27697
MEDP1422	C15H29NO5	Carnitine C8-OH	FA	CAR	-	down	down	down	down	down	570920	1708300	424120	170960	1357100	729610	1723000	1290800	711840	598970	483700	214880	801730	703520	2081000	331490	472850	461640	547500	459440	366440	882550	415960	519800	795580	991840	961540	846750	671610	398120	405860	597170	932460	1056800	2083200	1043600	414673	714598	412390
MEDP1432	C14H25NO4	Carnitine C7:1	FA	CAR	-	FALSE	FALSE	FALSE	down	FALSE	31664	35118	67433	10585	100760	203420	158080	172150	112710	49387	29358	15524	105260	55889	78800	132650	101960	30413	122760	33752	57022	167440	80970	27559	64610	84892	61820	153230	74987	34409	52943	36325	117420	56749	104180	67094	60372	18.8375	45317
MEDP1449	C25H38O4	MG(0:0/22:6/0:0)	GL	MG	-	FALSE	FALSE	FALSE	up	FALSE	31279	51999	34101	29246	104190	5394.2	17542	42801	30562	32324	16596	13548	47813	22325	65429	66963	39447	57384	51919	131240	23404	13128	37060	23670	80284	22856	20864	21920	40226	42171	20557	14643	26145	14273	188540	120520	45038.2	48126.7	29317
MEDP1450	C25H38O4	MG(22:6/0:0/0:0)	GL	MG	-	FALSE	FALSE	FALSE	up	FALSE	31279	51999	34101	29246	104190	5394.2	17542	42801	30562	32324	16596	13548	47813	22325	65429	66963	39447	57384	51919	131240	23404	13128	37060	23670	80284	22856	20864	21920	40226	42171	20557	14643	26145	14273	188540	120520	45038.2	48126.7	29317
MEDP1453	C23H36O4	MG(0:0/20:5/0:0)	GL	MG	-	FALSE	FALSE	FALSE	up	FALSE	16909	30375	7644.7	17584	16425	5002.6	11958	10472	10801	7825.4	9375.1	28518	24320	7788.2	25032	69433	12665	27576	3545.4	14316	24747	6590.5	6119.3	14191	22410	8038.3	10259	4411.5	19032	6757.9	6176.9	19415	23984	3536.4	37522	59568	55010.4	8677.11	8191.2
MEDP1455	C23H38O4	MG(20:4/0:0/0:0)	GL	MG	-	FALSE	FALSE	up	up	FALSE	109800	192270	74475	70551	131200	24678	29250	81225	118430	55321	60440	116540	107470	64332	120050	137710	89152	195130	85367	203590	88193	26730	63029	45561	102850	55261	25642	42765	140130	52122	32924	102410	60663	37345	243730	141180	72973.2	82378.4	72657
MEDP1508	C14H20N2O3S	Phe-Met	Amino acid and Its metabolomics	Small Peptide	15080-84-9	FALSE	FALSE	FALSE	down	FALSE	91043	135270	184730	159800	38241	90300	80051	89119	66457	125250	98250	103800	157180	76233	103830	79403	204610	87414	149400	52932	113700	167490	149850	106020	51177	42275	81314	111750	78711	89732	156770	88367	96088	53443	101440	39993	210500	60925.4	73126
MEDP1513	C16H29NO4	Carnitine C9:1	FA	CAR	-	FALSE	down	down	down	FALSE	37670	173120	102310	34128	80985	525640	314850	93366	84916	32568	108380	61547	88412	236870	26059	97898	91012	41080	48999	52118	144750	138080	57109	30324	55691	314140	100580	105270	42867	19685	97685	29144	74319	113360	42946	74755	83169	20755.5	78756
MEDP1699	C24H48NO7P	LPC(0:0/16:1)	GP	LPC	-	FALSE	FALSE	FALSE	up	FALSE	10377000	13222000	9626200	11535000	4529100	10056000	7269800	9217300	21802000	9183500	20800000	18923000	13088000	14995000	8694400	8155100	7461300	17665000	7099300	7563600	10458000	6923400	15364000	8680200	7070100	3593800	8802700	10261000	14646000	7276800	13483000	12174000	17283000	5797700	6704400	6036100	1.03552e+07	5.41249e+06	3679800
MEDP1882	C15H22N2O3	Phe-Leu	Amino acid and Its metabolomics	Small Peptide	3303-55-7	FALSE	up	FALSE	FALSE	FALSE	1541.5	2730.5	1380.7	17498000	1878.3	1346.3	699.25	1739.9	1670.7	2693.6	1098.2	1759.6	1705.9	941.06	86881000	1514.7	54012	11303000	4186800	127120	94360000	55663000	1882200	154610	286870	16911000	3567600	1384700	2628.4	3544200	32134000	7404700	130460000	103950000	123460000	60914000	21.1988	21.1988	14859
MEDP1913	C11H18N2O4	N(Alpha)-Acetyl-Epsilon-(2-Propenal)Lysine	Amino acid and Its metabolomics	Small Peptide	99124-74-0	FALSE	FALSE	down	down	down	17930	31097	54243	27041	119470	67447	125560	91807	54103	42986	35696	21441	49812	58581	35296	25038	31452	32945	36096	19749	32949	91125	30907	29924	42465	86106	100010	102000	128460	75623	86058	43802	227570	55248	54398	29719	10.9408	16566.9	20328
MEDP1918	C18H30O	Farnesylacetone	Aldehyde,Ketones,Esters	Ketones	-	FALSE	FALSE	up	FALSE	FALSE	6262.9	12604	3877.3	23745	3150.3	7346.7	35655	14549	16009	48712	20814	41976	7194.1	125170	9924	14497	2869.2	429940	455920	72019	20723	99210	119090	244850	4355.9	53832	223230	166770	2799.8	5630.4	130670	13491	171690	298980	195680	255140	90893.2	133699	150550
MEDP1919	C11H18N2O2	Cyclo(Pro-Leu)	Amino acid and Its metabolomics	Small Peptide	2873-36-1	FALSE	down	down	down	FALSE	61746	207480	77284	95708	79049	108680	101100	169740	72839	85788	97310	62744	216990	102560	81004	251070	89354	76354	64968	27338	177100	68153	57159	37683	34921	69719	49107	67053	50517	51890	272790	75018	83571	63396	26347	70244	102648	99482.3	92300
MEDP1921	C9H17N3O5	Thr-Gln	Amino acid and Its metabolomics	Small Peptide	96337-79-0	FALSE	FALSE	FALSE	down	FALSE	57098	29569	132150	6183.7	51382	114340	403520	52135	151430	84223	1800	68095	52245	6683.4	63059	186170	148520	10833	46224	22171	29611	149810	129420	34426	14472	106710	343490	94730	17372	150620	23794	90358	87260	116330	15439	10427	354508	19421.7	17932
MEDP1928	C10H16N2O2	Cyclo(Pro-Val)	Amino acid and Its metabolomics	Small Peptide	5654-87-5	FALSE	FALSE	FALSE	down	FALSE	80071	301730	121230	201200	193060	160690	177090	211920	196980	259430	160510	144580	378470	171390	120660	361020	180380	328280	102690	53089	206730	126050	124700	104310	97224	100800	84763	93725	142220	132680	549010	110660	205190	94422	58421	120840	238698	188368	118340
MEDP1931	C15H20N2O2	Cyclo(Tyr-Leu)	Amino acid and Its metabolomics	Small Peptide	82863-65-8	FALSE	up	FALSE	FALSE	FALSE	2102.2	1053.7	2407.3	17404000	1712.8	1650.4	5187.1	1618.4	4711.2	969.03	2695.4	1820.8	2984.4	8945.5	89863000	8352	48365	11305000	4285400	144450	93391000	56364000	1904900	140850	280020	17982000	3766800	1367700	1204.4	3717700	31740000	6504300	133810000	106690000	123200000	60118000	693.155	693.155	13977
MEDP1953	C9H11N5O4	Eritadenine	Nucleotide And Its metabolomics	Nucleotide and Its metabolomics	23918-98-1	up	up	up	up	up	20930	4312.6	5601	4461.6	15358	2048.2	11203	6799.3	68416	511.65	511.49	1524.5	3574	14276	16818	11741	6657	8074.9	5630.7	3581.2	4116.3	14265	12315	5088	7682.9	13176	12937	2950.5	113860	1535	4590.3	10404	6634.2	23460	8681.7	36020	12750.5	49258	5137.2
LIPID-N-0006	C24H40O4	Ursodeoxycholic acid	ST	BA	128-13-2	down	down	down	down	down	83644	62440	64637	50746	4305.1	298800	40760	24833	8209.6	12283	10697	252500	32186	19814	196640	561680	77590	82191	18962	607.21	278210	40303	19185	18269	1770.4	33530	11741	6678.1	18431	43675	145640	20157	228900	8863.9	5856.1	27699	150592	21.492	12283
LIPID-N-0082	C16H30O2	FFA(16:1)	FA	FFA	-	FALSE	up	FALSE	up	FALSE	533650	423170	166650	94753	1089800	475770	680470	400210	1860600	1154900	312470	1049500	323340	1095100	558360	140010	13617	472420	1023100	1055400	190450	543510	1014100	686030	842790	1125000	737020	792910	2260500	1575400	558270	1206900	2009500	1089600	2075600	775800	204269	657544	944580
LIPID-N-0086	C20H38O2	FFA(20:1)	FA	FFA	-	FALSE	up	FALSE	FALSE	FALSE	361770	265130	219870	124240	1256300	287560	445990	277390	463110	857860	58747	366560	266840	756910	458110	311310	14361	274740	844510	603900	242070	305960	821060	269860	808240	947290	742540	359480	682530	1038900	398920	583680	597930	900660	1105100	990500	292010	412744	736970
LIPID-N-0099	C22H36O2	FFA(22:4)	FA	FFA	-	FALSE	up	FALSE	FALSE	FALSE	344020	149710	104230	164210	795030	298010	120700	209450	506400	330090	191440	447090	240380	478480	581530	124530	97925	309030	502870	395350	153900	283250	377470	353240	809280	873810	185210	268880	507290	446640	261840	578620	815130	458280	1749500	494320	256405	306267	490260
LIPID-N-0240	C46H88NO8P	PC(18:2_20:0)	GP	PC	-	down	down	down	down	FALSE	337360	880730	468650	445110	121740	407230	541260	1113800	311100	413680	442400	421730	345990	360760	269580	927360	711130	424660	386170	367350	893720	858930	641280	262350	287420	113070	329190	639300	323260	265170	350410	304250	214700	150940	287980	292990	679307	282621	578730
LIPID-N-0244	C50H96NO8P	PC(24:0_18:2)	GP	PC	-	FALSE	down	down	down	FALSE	5321.4	12221	7336.9	6981.2	3332.9	7026.7	8362.1	27009	5742.4	5094.2	6331.6	10057	8553.6	6664.4	10314	11449	12402	5452.6	7012.8	5581.2	11707	8747.7	7277.8	6106.9	5766.3	2551.5	4688.7	13630	3926.4	3928.8	7299	5420.2	6312.5	4756.2	7242.1	5705.8	12728.4	4902.12	7893.9
LIPID-N-0287	C44H78NO8P	PC(18:2_18:3)	GP	PC	-	down	down	down	FALSE	FALSE	69350	768560	147780	195840	26891	184350	381320	478930	226660	167070	300820	323780	190190	124960	113630	610420	507960	286710	61521	56021	939740	1027300	377690	130370	63038	32544	73400	221490	94246	3223.1	118280	129470	227250	39039	189700	149010	718089	93388.3	204500
LIPID-N-0304	C46H80NO8P	PC(18:2_20:4)	GP	PC	-	FALSE	FALSE	down	FALSE	FALSE	1110800	1998500	1925500	1702300	254080	1769100	1147000	2129400	1509000	1787000	1560400	1753300	1551800	1580300	1125300	2570600	2195200	1392200	1300200	1165500	2045700	1827900	1990300	1024300	894950	328420	946000	2020300	1105400	1287500	1051700	1385400	1416400	444410	1004200	973110	1.82628e+06	525483	1222200
LIPID-N-0320	C48H80NO8P	PC(18:2_22:6)	GP	PC	-	down	down	down	FALSE	FALSE	81951	97426	317040	167510	58337	23242	85632	397710	25039	149460	148270	52971	187030	40574	129450	474160	263700	206070	156470	86554	106510	338050	178450	94425	70630	42392	68649	502780	38041	143830	178520	93106	77929	39350	120720	93966	298640	35875	67379
LIPID-N-0355	C42H80NO8P	PE(19:0_18:2	GP	PE	-	FALSE	FALSE	down	down	FALSE	123530	239510	188500	171830	71073	176270	136970	278020	150440	100380	86035	88014	128280	90903	45613	228960	194400	68859	186500	161980	135100	297960	124270	78168	207970	93967	122360	217450	104570	159240	102290	60888	111970	42505	97902	96252	83692	66276.3	158960
LIPID-N-0393	C45H82NO8P	PE(20:4_20:0)	GP	PE	-	down	down	down	down	down	47792	40402	153100	89267	15582	26800	63380	128310	51532	42840	56045	81927	69390	26822	9115.2	97221	90682	42721	24269	63688	123300	50411	172760	59866	18002	10503	81089	35733	34685	71026	30119	158950	35537	4753.3	17494	52365	55728.1	11015.1	14959
LIPID-N-0401	C43H76NO8P	PE(16:0_22:5)	GP	PE	-	FALSE	FALSE	FALSE	up	FALSE	107110	394820	351230	221060	357830	159650	204440	208780	494950	201570	387090	255720	333730	259450	412810	358660	239890	353280	491700	517100	580100	273990	526120	168930	506140	187110	187950	294260	466240	172190	205780	643880	147770	470160	686840	427350	143315	176009	184910
LIPID-N-0421	C47H82NO8P	PE(20:4_22:2)	GP	PE	-	down	down	down	down	FALSE	312750	701230	1249700	487840	231440	669460	442760	1174400	401470	1031900	432880	471390	642640	523860	482060	762780	777320	382190	613900	312150	1038100	662170	1001700	499320	135010	267900	603040	816210	357420	1130600	307760	507010	551440	197790	206480	525300	632470	119726	376940
LIPID-N-0475	C41H77O13P	PI(16:0_16:1)	GP	PI	-	up	FALSE	FALSE	up	up	211670	64156	124420	125870	108880	130810	123190	139670	173320	97523	562990	333490	300400	124180	391860	148150	51786	544130	103030	127790	130670	44010	100610	67706	61704	110260	286090	62902	142940	250400	110270	98690	115160	74458	232560	105970	83871.6	171448	28667
LIPID-N-0509	C45H81O13P	PI(16:0_20:3)	GP	PI	-	FALSE	FALSE	FALSE	FALSE	up	95301	144970	61784	28516	2866	31296	135200	41397	30463	41725	98562	131030	92287	153660	160100	83446	69799	213680	40977	60139	111130	90075	170910	55864	16471	3360.3	89515	93400	96053	102770	69548	48666	33738	60116	11118	57185	54977.5	106791	23420
LIPID-N-0523	C46H81O13P	PI(17:0_20.4)	GP	PI	-	FALSE	down	FALSE	FALSE	FALSE	132710	27774	59424	116300	15034	56534	115150	45538	31531	20944	124550	83885	78805	145750	77436	67842	19575	43624	43751	51588	21767	90726	65370	76767	18467	55817	15959	55290	26847	31863	82167	85722	65944	39968	23063	44675	120454	36545.5	67312
LIPID-N-0538	C47H81O13P	PI(20:4_18:1)	GP	PI	-	FALSE	down	down	FALSE	FALSE	195380	221610	61723	106710	13053	82271	183050	200370	19932	148960	191350	194530	110060	192970	130220	55902	116730	281540	122350	60800	120610	176790	136690	48146	26453	11446	134840	107280	4969.2	60827	28409	13220	76573	10350	34233	39595	145630	65196.1	6055.3
LIPID-N-0617	C21H41O7P	LPA(18:1)	GP	LPA	-	FALSE	FALSE	FALSE	FALSE	up	1616	69012	75325	60932	50674	44524	22535	60040	74046	27130	63504	43108	19744	97054	40196	64727	63065	37102	4972.6	13215	57393	50011	93709	71706	69707	17591	23069	61324	32337	20064	32489	85363	50291	19838	37740	27327	48298.9	11367.5	13030
LIPID-N-0647	C43H73O8P	PA(18:0_22:6)	GP	PA	-	FALSE	FALSE	down	FALSE	FALSE	102940	204530	556780	251720	206510	155370	302810	682240	229120	334280	166160	72652	338850	78405	277740	293330	390660	162640	299330	261920	273370	122520	401080	184500	410780	94968	311190	601820	217790	483930	176790	37429	303450	72372	213740	217460	402763	58355.4	103840
LIPID-P-0006	C11H21NO5	Carnitine C4-OH	FA	CAR	-	FALSE	FALSE	FALSE	FALSE	down	10101	40375	11388	4738.9	272620	33502	40096	20551	22694	29934	12099	3483.4	11719	26896	33137	16338	9504.4	11871	62912	64753	22772	9648.1	16027	14883	116340	114650	46918	25516	76147	144110	8562.4	14688	31008	66841	270830	40515	20195.8	30833	44801
LIPID-P-0009	C13H25NO5	Carnitine C6-OH	FA	CAR	-	FALSE	FALSE	FALSE	FALSE	down	7956.7	15327	6026.4	3347.9	47291	23189	18367	17059	12486	9906.1	8739.2	2767.7	12184	15541	17151	8480.7	8718.9	7399.7	10832	9858.6	6168.5	10331	8841.2	4450.5	25910	19474	19359	14932	18818	13514	4191	7968.2	18248	30247	35880	23950	9879.5	42784.8	17854
LIPID-P-0010	C15H29NO4	Carnitine C8:0	FA	CAR	25243-95-2	down	down	down	down	down	333210	2738300	253370	108640	651180	432040	675580	717820	508200	357220	158650	172140	407160	680490	287960	176960	172210	301740	2075800	518280	248710	390720	285420	228590	391200	452450	398470	419540	382580	280400	237850	641980	402910	611080	281440	504030	274748	426591	2373500
LIPID-P-0012	C16H31NO4	Carnitine C9:0	FA	CAR	-	down	down	down	down	down	19450	113630	23295	14943	32781	56047	147010	42820	43441	32787	19447	23823	63194	54304	18830	25349	26091	32667	53061	19997	25824	34218	18554	23913	27452	65975	48693	18886	37115	19524	47642	33303	30377	42463	17871	43054	16150.6	10271.8	60017
LIPID-P-0013	C17H33NO4	Carnitine C10:0	FA	CAR	1492-27-9	down	down	down	down	down	722220	4999300	724660	221130	1203000	776320	1594100	1642700	1559400	857850	387970	348620	1057600	1435500	808730	372200	263860	665230	3183800	1166000	525560	835580	672850	500720	907980	985770	893480	871150	1205400	638040	522310	1455400	1080300	1480600	850110	1162600	347856	791175	3176200
LIPID-P-0014	C19H37NO4	Carnitine C12:0	FA	CAR	25518-54-1	down	down	down	down	down	105740	443890	114870	25308	268710	118920	149780	163610	426510	87041	55439	49553	108940	176050	169400	49385	39736	93473	223460	116380	61600	80057	98510	65308	191910	128470	89523	105860	315580	110000	71920	162750	143690	152110	221500	171830	37580.2	127586	132960
LIPID-P-0015	C20H39NO4	Carnitine C13:0	FA	CAR	-	down	down	down	down	FALSE	39482	82089	59582	15423	160030	36868	54343	79741	63431	44101	19342	19638	60519	58334	93180	70585	52031	31273	55812	59915	22614	49429	25865	26785	152560	48908	70795	50118	69920	55709	37895	42506	75431	64277	85682	248470	42849.7	42069.1	51933
LIPID-P-0026	C10H17NO6	Carnitine C3:1-2OH	FA	CAR	910825-21-7	FALSE	FALSE	FALSE	FALSE	down	12522	30971	7699.7	5086.5	261270	32235	35795	19206	20548	24451	9077.5	5690.9	12642	21779	31058	16664	13414	9548	49043	65718	18111	12394	16818	9323.4	91617	100970	41604	22416	69094	118930	11214	14741	29245	53995	224370	37218	18091.9	23485.9	36112
LIPID-P-0031	C15H27NO4	Carnitine C8:1	FA	CAR	-	down	down	down	down	down	276840	2438300	466740	197500	1342800	1015700	1809000	1212300	626360	814900	140200	153270	833380	1201700	601790	830460	1420300	250720	1515500	1073500	1323000	1923300	1101700	808150	1975400	794290	1267500	1162200	618040	592730	410060	736560	738750	989360	919630	754440	1.44937e+06	283274	1412900
LIPID-P-0032	C15H27NO5	Carnitine C8:1-OH	FA	CAR	-	down	down	down	down	down	11802	86942	20149	16978	27093	45179	114440	27305	31867	21939	17567	11184	46367	34587	16322	17866	23589	18037	41772	13670	16192	27636	11593	12778	20955	42976	34986	14804	23327	11657	35372	20963	22047	40439	14762	34447	12335.1	8709.6	40042
LIPID-P-0033	C17H31NO4	Carnitine C10:1	FA	CAR	-	down	down	down	down	down	433780	3322300	399680	132630	971120	498780	1236900	1009600	680860	506400	278500	288070	523480	625060	536670	296820	462590	442870	1885300	540730	672660	959260	552900	438790	719010	573340	725910	659260	596130	382920	429140	787920	538610	621270	664640	765630	490108	584967	2668000
LIPID-P-0034	C17H31NO5	Carnitine C10:1-OH	FA	CAR	-	down	down	down	down	down	21921	75302	27986	17110	48807	39642	57760	37456	42794	27884	17601	26721	73299	50281	33068	21929	33383	22152	22001	12839	31556	45805	20014	18389	38440	48514	37982	19238	35837	20819	21174	39975	52118	44425	24829	38720	26721.2	20382.3	33525
LIPID-P-0035	C19H35NO4	Carnitine C12:1	FA	CAR	-	FALSE	FALSE	down	FALSE	down	590880	1387300	367170	101250	1491000	442710	788100	709310	1538500	544540	293250	202500	564740	1287100	963770	235950	160540	473560	840190	806670	205380	462960	496810	310210	851930	716260	755080	469060	1691200	670630	317450	870720	848160	1124600	1108100	915280	203799	713304	698930
LIPID-P-0036	C19H35NO5	Carnitine C12:1-OH	FA	CAR	-	down	down	down	down	down	15412	66146	10944	3106.7	49393	33015	36272	26048	78628	22123	14502	12176	24360	18740	42828	11071	16791	17505	25436	19682	17128	23422	11336	15407	31965	36948	23529	26622	104970	21116	20660	16628	18957	15139	76177	42055	8973.44	15651.5	36212
LIPID-P-0037	C21H39NO4	Carnitine C14:1	FA	CAR	835598-21-5	FALSE	FALSE	down	FALSE	FALSE	823680	2336600	625120	146810	2499600	899330	901530	1434600	3182200	710220	375870	326920	634410	2127600	1322600	340720	232970	559050	1422400	1068400	293890	551770	948490	430410	1272800	711740	843060	788130	2677700	1110400	363190	1236900	1156600	1510300	1986300	1690700	320868	755721	758710
LIPID-P-0038	C21H39NO5	Carnitine C14:1-OH	FA	CAR	-	FALSE	FALSE	down	FALSE	down	38786	104370	43796	9198.9	123170	47348	48043	79757	142210	35601	42769	14211	42013	47490	138220	24877	20196	32041	60199	43316	20893	40164	36372	28697	73140	70864	48934	44398	167060	45565	32267	42999	50703	62824	255480	108110	32557.7	54269.1	55217
LIPID-P-0046	C17H29NO4	Carnitine C10:2	FA	CAR	-	down	down	down	down	down	44817	267300	50273	23170	102810	69406	142140	96002	76955	59149	25424	35641	56447	73470	66873	42191	70304	33851	121180	57966	117120	112590	81194	56578	102940	63601	88704	92717	62680	50673	55252	70222	70568	62343	87277	104720	70515.2	44398.7	137700
LIPID-P-0047	C21H37NO4	Carnitine C14:2	FA	CAR	-	down	down	down	down	down	137450	882490	139400	27438	537180	163490	227300	371450	622200	130420	57646	119690	110670	351080	193990	60999	50430	100980	433810	177610	100540	273280	185540	80750	279600	161440	135750	181310	408380	174570	80531	390030	199080	261740	359510	423780	121146	193612	268020
LIPID-P-0048	C23H41NO4	Carnitine C16:2	FA	CAR	1911579-97-9	FALSE	FALSE	down	FALSE	down	65788	441080	57419	27472	279990	109080	76202	201730	200570	77345	39443	82416	61803	129160	94202	41175	42428	76102	196330	83604	47384	113230	103250	58155	168020	71083	70699	124280	126490	86303	44787	190560	107080	110500	211340	174310	72668.8	98556.6	115150
LIPID-P-0051	C25H45NO5	Carnitine C18:2-OH	FA	CAR	-	FALSE	FALSE	down	FALSE	FALSE	6389.6	36130	2306.3	7829.4	38260	13593	12682	23470	11854	12154	11787	5663.8	7649.4	9384.6	23414	12008	11256	7123.6	20077	15197	9888.2	12292	20572	14003	27821	14415	11132	16893	24818	18703	8634.7	15735	13981	9602.7	78200	31985	9336.86	13208.5	14753
LIPID-P-0077	C45H74O2	CE(18:3)	ST	CE	-	FALSE	down	FALSE	FALSE	FALSE	437720	611790	398380	973140	127770	561170	1446100	403170	345740	587730	560180	1071800	633260	393540	662840	591880	739150	679590	540050	463930	958180	697670	883010	561560	310530	396850	867500	525640	261000	476510	442090	758000	641910	245700	244450	536260	1.07315e+06	307672	690320
LIPID-P-0096	C18H37NO2	SPH(d18:1)	SL	SPH	-	FALSE	FALSE	FALSE	down	down	74585	120530	283400	180660	468540	127760	425670	124450	140220	179940	336890	369930	103190	104490	37473	111750	48064	35815	53827	47377	183410	155130	312970	258860	179890	169550	305410	105770	88729	232610	132150	479340	97911	69834	18660	73411	87903.4	57236.1	73019
LIPID-P-0104	C38H77NO3	Cer(d18:0/20:0)	SL	Cer	-	FALSE	FALSE	down	down	down	5749.8	6598.3	8230.1	5471.8	4486.8	873.08	4316.6	6819.7	7174	6306.7	5099.4	2778.1	4665.2	2059.3	3475.7	3341.3	1646.4	1675.2	2708.1	8260.5	11611	4142.6	9779	7168.8	5362.2	1633.5	8303.3	9142.5	19507	8159.1	4314.8	10830	4371.9	3022.3	2520.8	7496.2	2387.74	4566.65	4481.5
LIPID-P-0105	C40H81NO3	Cer(d18:0/22:0)	SL	Cer	-	down	down	down	down	down	8789.5	44606	57266	18304	13297	16402	21221	39677	25764	28436	42283	12134	30035	3950.8	17828	47366	15836	14083	21338	30542	51440	22575	37680	19053	16718	10834	32812	39720	50676	29526	18387	33772	25785	22400	44005	17447	28257.7	18003.9	17196
LIPID-P-0106	C42H85NO3	Cer(d18:0/24:0)	SL	Cer	-	down	down	down	down	down	11843	35692	53390	15736	5046.1	26732	40323	58340	32152	17977	29474	8072.8	23863	9123.5	22766	41823	27478	27385	24894	16606	43853	18516	58478	26666	21740	14024	54397	58218	43735	24428	29610	43826	42885	19137	28539	30423	20289.8	23762.4	23487
LIPID-P-0111	C36H71NO3	Cer(d18:1/18:0)	SL	Cer	-	up	up	up	up	FALSE	201880	129030	185790	109290	327220	66640	81208	151570	843530	190210	118320	64208	93232	281040	159290	135700	40626	290050	136270	348980	112960	101560	206240	141190	307130	171980	151850	149550	953070	224910	97649	159750	124100	196390	219410	180220	19130.1	128649	151470
LIPID-P-0124	C42H81NO3	Cer(d18:1/24:1)	SL	Cer	-	FALSE	FALSE	FALSE	up	FALSE	602130	1398400	955010	837170	1495100	376590	594350	655900	1814000	1517700	850610	698680	622470	1345100	754130	1314900	453410	903690	1205600	1174600	637730	612750	2168400	713110	1310600	608490	978460	889050	2745000	2051000	578290	976220	712360	1109200	768250	1556700	360859	668705	712290
LIPID-P-0130	C39H77NO3	Cer(d16:1/23:0)	SL	Cer	-	FALSE	FALSE	down	FALSE	FALSE	11524	12495	13180	41275	12849	12237	28550	90347	15014	19313	45293	13806	31924	17480	33097	36530	42539	18696	27925	15484	14685	30773	10846	20599	10194	7674.9	32227	28249	17027	24024	38132	9987.2	29870	10452	22275	38419	30227.4	8195.36	10547
LIPID-P-0131	C40H79NO3	Cer(d16:1/24:0)	SL	Cer	-	FALSE	FALSE	down	FALSE	FALSE	23130	42436	41459	110960	24080	31539	49262	171820	52935	49820	128720	37040	127200	20924	71608	86673	87686	29474	64940	66263	21677	82195	40917	42500	25248	31029	38032	79900	37181	41610	79393	35298	91878	8115.7	76757	104740	63438.2	23446.3	35467
LIPID-P-0136	C36H69NO3	Cer(d18:2/18:0)	SL	Cer	-	FALSE	up	FALSE	up	FALSE	34084	19509	20301	44889	119840	12361	14213	38821	98483	64003	23432	21608	25562	55518	38861	40420	24123	59763	27567	79868	24563	18677	63946	78831	118510	36525	28500	48086	180170	72870	29254	36629	45103	34611	74370	64406	3817.6	49491.1	35534
LIPID-P-0137	C38H73NO3	Cer(d18:2/20:0)	SL	Cer	-	FALSE	FALSE	FALSE	up	FALSE	25185	18694	13806	33377	48276	15974	14426	25604	60514	21167	28367	10859	21935	37375	20664	32046	10973	33755	25948	47358	21208	25765	24898	34408	55620	15377	13608	19894	64468	24943	15038	12973	19232	18391	33565	37187	7433.9	24041	11955
LIPID-P-0142	C42H79NO3	Cer(d18:2/24:1)	SL	Cer	-	FALSE	FALSE	FALSE	up	FALSE	120540	217790	251320	222550	567050	110230	94141	156150	330400	293010	174520	159060	146340	215880	150310	267180	96388	176770	205800	279370	84695	208520	223860	172940	444880	138800	107410	141980	390530	238120	95595	170700	118170	171660	160940	335410	132740	152510	151780
LIPID-P-0161	C59H90O4	Coenzyme Q10	PR	CoQ	303-98-0	FALSE	FALSE	down	FALSE	FALSE	114860	366660	207100	191780	194080	75482	77387	328100	92684	188900	202580	142610	200610	169280	317940	285760	168790	184150	182720	228890	290190	332410	305240	96242	271070	76036	118680	210330	94729	201870	136240	151720	211480	142220	323870	119970	137435	60449.5	156380
LIPID-P-0196	C37H70O5	DG(16:0_18:1)	GL	DG	-	FALSE	FALSE	FALSE	up	FALSE	415480	640850	388430	508540	833810	285960	121770	511010	1246000	389790	326050	271820	213040	641930	328360	1227600	153790	992000	445700	684960	449200	229450	457530	334910	697970	280440	236690	388330	1416200	531030	343780	403220	234170	673970	1493200	712830	167007	316844	251270
LIPID-P-0213	C37H68O5	DG(16:1_18:1)	GL	DG	-	up	up	up	up	up	240290	105550	103450	154960	144070	63813	25884	132090	419720	154970	213720	82860	87278	146620	64943	119610	38769	231870	123810	205760	85385	21447	162990	70775	84624	42755	58637	84550	454010	147020	143140	105850	66227	213060	335080	67225	48297.5	124734	67819
LIPID-P-0218	C39H72O5	DG(18:1_18:1)	GL	DG	-	FALSE	up	FALSE	up	FALSE	2581900	3320600	2214700	1706100	3215000	921260	454300	2304500	4165600	1806700	1282800	638100	829620	2623300	1077200	3939100	920180	3400900	1570800	3048900	1538500	1125500	2050500	1359300	2399300	959380	1187300	1265500	4514400	1820700	1256500	1471700	734630	3961600	5901600	3013400	833488	1.22158e+06	917730
LIPID-P-0224	C37H66O5	DG(16:1_18:2)	GL	DG	-	up	up	FALSE	up	FALSE	333510	262790	126520	195080	179660	87095	57652	282760	386390	211180	218830	129370	116750	188530	120390	257740	82057	415020	165320	324480	173440	126160	228780	170390	250230	89111	103660	172120	466790	191160	193030	182140	114630	201380	494370	227620	136533	132074	155360
LIPID-P-0226	C38H68O5	DG(17:1_18:2)	GL	DG	-	FALSE	FALSE	FALSE	up	FALSE	8631.4	8961.8	10398	8508.1	6577.9	4753.3	826.87	8769.8	12137	9419.6	9023.2	4575.5	4565.3	4246.1	3765	13416	5190.6	16172	8501.2	11815	8345.1	12694	7556.4	10727	5848.2	5227.3	2488.4	13100	12806	5869.8	2113.9	7583.6	5229.8	9984.4	34781	2291.8	4862.59	6198.67	6681.6
LIPID-P-0238	C37H64O5	DG(16:1_18:3)	GL	DG	-	up	FALSE	FALSE	up	up	60846	53880	28861	75586	34494	29008	6261.1	49976	43942	52049	61277	148990	34306	60756	28766	47218	42806	80453	16692	51544	76938	12611	39783	33861	18092	12555	17722	24084	60684	36769	15136	47988	12741	57404	95108	45987	48765	37235.7	22998
LIPID-P-0239	C39H68O5	DG(16:0_20:4)	GL	DG	-	FALSE	FALSE	FALSE	up	FALSE	58538	54012	62417	80647	128160	41705	13962	100010	125510	54037	77424	274470	69679	96738	92348	192960	31916	111910	36977	90677	107250	19570	72170	46377	116360	56908	22003	49578	187020	52677	33711	126420	46541	38021	375840	100080	88655.8	51213.3	36445
LIPID-P-0248	C39H66O5	DG(16:1_20:4)	GL	DG	-	up	up	up	up	up	38131	8580.4	30638	62674	32880	19081	10537	36167	74507	21475	47541	172350	65184	31785	59448	35123	13149	115140	19245	33711	43350	6626.5	20564	18530	21927	28695	14077	12208	61330	26525	15167	35237	31557	24007	129100	34345	38045.5	23061.1	19127
LIPID-P-0252	C41H70O5	DG(18:1_20:4)	GL	DG	-	up	FALSE	FALSE	up	FALSE	332300	304310	340120	395500	527850	187720	88312	410810	391510	206330	230280	572960	332100	326280	355230	594410	199250	534370	186100	521390	348020	97701	271590	166110	407480	274420	115250	181510	374830	205050	121230	317100	190620	288990	1207500	368210	275982	218512	142700
LIPID-P-0257	C43H74O5	DG(18:1_22:4)	GL	DG	-	FALSE	up	up	up	up	16757	8048.6	12518	17472	25613	13143	4474.6	8282.8	28221	10976	13758	11560	6885.9	13497	12116	31066	8292.4	26119	16416	20573	13953	4102.8	16707	11078	19837	12904	5670.7	10677	29101	13348	10576	22260	2431	20872	88134	16593	10343.3	17016.5	9528.8
LIPID-P-0259	C41H68O5	DG(18:2_20:4)	GL	DG	-	FALSE	FALSE	FALSE	up	FALSE	345820	491430	270890	369210	691470	201940	112910	546020	304620	229950	334580	840280	385320	262620	457220	770990	319640	759040	225200	521390	599740	229680	343620	261190	751210	318710	113590	247570	284620	313260	114920	662320	249280	341400	1682200	506980	893950	335079	247890
LIPID-P-0260	C41H68O5	DG(18:1_20:5)	GL	DG	-	FALSE	FALSE	FALSE	up	FALSE	35190	30679	23201	58166	43689	27691	22311	35814	29232	17267	25705	56322	47792	18527	32467	193700	49999	40277	18510	32298	40875	11562	26804	26812	48615	22281	26266	20604	61210	28665	15587	33340	38640	23203	122490	94733	107116	12405.1	13132
LIPID-P-0268	C41H66O5	DG(16:1_22:6)	GL	DG	-	up	up	FALSE	up	FALSE	22111	3504.5	27111	16256	37097	4755.1	5485.1	16079	14409	19567	14976	5127	18456	7735.5	12539	33940	2228.7	30088	10602	24114	9311.7	1611	7376	9794.4	12517	5428.2	19807	9309	33527	13114	8627.1	8015.6	5320.7	3211	63097	35241	5241.35	4776.42	3812.2
LIPID-P-0270	C43H70O5	DG(18:2_22:5)	GL	DG	-	FALSE	up	FALSE	FALSE	FALSE	12007	24883	6634.7	13703	28681	8883.7	2867.2	30557	12769	13628	2148.5	1873.3	4994.6	9143	13489	40380	28272	13678	26751	20444	10669	15925	14619	17820	41788	8672.7	3055.3	19952	15870	11989	8060.1	44725	5131.7	12533	77380	49622	42313.6	8771.81	23000
LIPID-P-0287	C44H85NO8	HexCer(d16:1/22:0)	SL	HexCer	-	FALSE	down	down	down	FALSE	1218.2	3275.2	6858.9	7117.7	5418.5	4791.9	11365	18761	4727.1	6887.5	13589	2947	19615	2559.6	12690	12339	9331.2	2087.6	2115	6926.1	2939.9	7066.6	2748.3	2997.1	6698	934.61	9130.1	10842	2919.4	4204.9	8686.1	1994.3	18689	468.83	9292.2	7975	4256.74	3433.79	3295.7
LIPID-P-0297	C46H89NO8	HexCer(d18:1/22:0)	SL	HexCer	-	FALSE	FALSE	down	down	FALSE	79718	190330	172780	84151	169210	125750	98431	276270	329890	77390	103310	26658	227360	149930	151630	255600	144180	127390	169390	144770	78515	281130	149400	82948	210160	89835	100920	157580	335750	57688	103020	40637	256360	66095	118320	138250	57066.1	81093.9	95145
LIPID-P-0298	C47H91NO8	HexCer(d18:1/23:0)	SL	HexCer	-	down	down	down	down	FALSE	29748	81969	88654	89849	67812	44470	72081	123490	124770	61249	83939	25110	87688	53273	85910	102550	39608	49442	130620	44115	41446	140830	88281	107460	112590	65073	76188	65211	107590	46092	61759	21462	120650	60511	56965	80400	58138.1	42483.6	77740
LIPID-P-0299	C48H93NO8	HexCer(d18:1/24:0)	SL	HexCer	-	FALSE	FALSE	down	down	FALSE	81836	154440	148340	207600	168810	75003	149000	414760	268580	57957	173330	39243	250920	136500	344230	207910	162290	104000	280410	284110	98805	296590	125620	182900	183440	123430	144790	202580	383600	83330	120090	43313	213830	80367	111810	186530	94759.1	58468.1	153220
LIPID-P-0306	C48H91NO8	HexCer(d18:1/24:1)	SL	HexCer	-	FALSE	FALSE	down	down	FALSE	54218	104000	54521	59443	14483	26234	82140	175140	30209	40161	81821	16481	56015	94708	80212	53116	30482	42806	128670	51245	58737	92259	46936	37508	78493	19311	57404	141730	39794	40811	36856	14042	48078	72558	67590	38823	31445.9	41692.2	74566
LIPID-P-0313	C48H89NO8	HexCer(d18:2/24:1)	SL	HexCer	-	FALSE	FALSE	FALSE	down	FALSE	9989	17691	11149	9332.3	4991.2	5093.1	8239.3	43825	1761.4	8505.6	10725	3260.7	13466	12983	11568	11705	6100.8	5975.3	15910	2011.9	11041	18742	6233.4	7824.2	5025.1	4309.3	13265	23791	8548.4	7557	3776.5	5025.4	15943	12385	4903.3	7864.3	6108.03	7953.57	17937
LIPID-P-0317	C46H87NO13	Hex2Cer(d18:1/16:0)	SL	HexCer	-	down	FALSE	down	down	down	93122	120560	321910	253640	270990	327200	226380	608090	159270	392490	397800	80556	328660	207570	205830	227230	232300	27520	629800	303010	89050	464760	333910	212110	295490	328050	321650	603940	166540	410360	171750	157670	352070	172560	90797	243070	98076.7	31485.8	362860
LIPID-P-0323	C46H85NO13	Hex2Cer(d18:2/16:0)	SL	HexCer	-	FALSE	FALSE	down	down	down	2656.9	4975.1	24476	20891	58678	20091	30084	61849	13367	17232	49538	9629.5	24815	8745.2	16137	24423	28555	5231.6	59587	35987	6408.3	70357	32846	13700	54062	46506	34331	36033	12185	17692	5731.4	12381	21177	15126	13204	19887	9303.57	1.93815	33228
LIPID-P-0331	C40H77NO12S	SHexCer(d18:1:/16:0(OH)	SL	HexCer	-	FALSE	FALSE	FALSE	down	FALSE	20618	39955	23274	21666	3722	11151	29985	64713	7056.7	19772	38155	3709.4	19505	47540	27833	15266	11700	17973	51178	31772	24240	45606	13677	12709	60648	5550	31111	51976	9570.7	19382	17090	5022	24932	34046	42249	13717	7939.37	18176.2	39630
LIPID-P-0332	C40H77NO11S	SHexCer(d18:1:/16:0)	SL	HexCer	-	FALSE	FALSE	down	down	FALSE	95020	195670	213550	232870	219780	166700	189200	290110	346840	164920	221550	46143	333670	182060	293890	260020	178530	141730	313200	200490	153180	398880	225470	214550	187130	135460	150740	253300	312350	153270	154180	66774	439810	134020	146900	238280	100632	110511	199400
LIPID-P-0334	C48H93NO11S	SHexCer(d18:1:/24:0)	SL	HexCer	-	up	up	up	up	up	58081	72613	80186	50067	74293	25662	36500	42494	110790	96384	37325	41420	19583	153590	44583	116160	8930.4	50782	59894	111870	66127	75345	87022	47163	119510	50068	69821	33196	163740	74324	33582	68829	30420	102530	81878	118000	19411	51533.1	59944
LIPID-P-0361	C28H58NO7P	LPC(0:0/20:0)	GP	LPC	-	FALSE	FALSE	down	FALSE	FALSE	21767	64393	40914	48898	23634	26062	31901	76778	30240	41468	34197	70857	34257	27491	18442	42656	51494	38681	29209	33184	48584	45178	65900	29926	30898	6240.7	27105	50165	20197	34620	33489	47373	34231	6600.6	21386	21673	62735.5	12067.9	14658
LIPID-P-0362	C28H58NO7P	LPC(20:0/0:0)	GP	LPC	108341-80-6	FALSE	FALSE	down	FALSE	FALSE	19946	61284	41233	48606	23909	27054	32217	76476	30414	43940	34222	70068	33611	28185	17372	50613	52303	39310	25202	33905	51823	48790	65399	33197	30992	4948.4	31786	46887	17482	35816	33558	47255	33305	5182.8	24884	20407	59351	9750.06	11845
LIPID-P-0382	C30H58NO7P	LPC(22:2/0:0)	GP	LPC	-	FALSE	FALSE	down	FALSE	FALSE	2946.1	3218.4	3900.8	5871.1	4211.8	2647.4	2716.5	6742.3	2216.9	1471.4	4551.1	7535.8	2468	3753.9	2275.3	2990.2	5230.4	4235.9	2244.7	2124.3	4379.7	1951.5	3203.8	4230.3	3326.8	2242.1	3011.9	4513.2	2793	3931.4	2485.6	5437.2	3887.8	1091.4	1801.7	490.86	4358.51	927.034	1938.2
LIPID-P-0384	C28H52NO7P	LPC(20:3/0:0)	GP	LPC	-	FALSE	FALSE	FALSE	FALSE	up	1871100	4433500	1341800	3686100	592540	2005600	1570000	2344200	4143300	1183900	6170700	4875900	919520	2509200	1539000	1867500	3191500	6240100	1042900	925790	2503700	1079700	3035500	2285900	546580	596780	988520	2095600	1939100	1751200	3029700	3157900	1864100	468810	613290	1193500	4.10643e+06	1.34028e+06	608450
LIPID-P-0393	C22H48NO6P	LPC(O-14:0)	GP	LPC-O	-	down	down	down	down	FALSE	13450	38770	39999	58965	27183	78320	38521	128500	38091	73473	52184	49859	44536	24811	19519	42708	73110	21885	33123	20038	38411	53334	29027	57997	35330	36436	49697	100210	21576	69134	77820	31676	74491	13097	16398	21594	84430.8	11612.5	15213
LIPID-P-0396	C28H60NO6P	LPC(O-20:0)	GP	LPC-O	-	FALSE	FALSE	down	down	FALSE	25214	59644	92762	104540	35625	54071	50988	85100	19581	61678	48572	69086	67194	15448	15027	47954	116590	41738	56875	35129	70212	87228	92516	112620	38338	16754	53718	87314	12339	71038	72241	55565	62318	5843.9	12911	35417	69436.7	14982.3	24672
LIPID-P-0398	C22H46NO6P	LPC(O-14:1)	GP	LPC-O	-	down	down	down	down	down	2183.6	612.91	1398.2	2273.9	2624.5	3352.5	5035.2	15227	775.99	3999.6	2557.3	2082.9	6174.1	437.18	2673.8	6608.1	3478	2646.7	876.46	2090.8	524.67	2099.9	1578.4	1226.5	3830.7	2170.8	2172.3	18700	261.8	3170.2	9101.1	785.12	3675.6	175.21	1484.9	4071.6	2503.1	441.24	167.96
LIPID-P-0401	C28H58NO6P	LPC(O-20:1)	GP	LPC-O	-	FALSE	FALSE	down	down	FALSE	9537.5	37213	49060	48310	40340	42137	29873	61008	13145	45541	18986	33762	23831	14900	6821.7	20080	55750	15859	37142	25122	35631	59407	62052	53158	39284	24532	34281	65172	6620	53287	40195	29685	40171	4523	5572.4	14084	34519.4	4591.89	16470
LIPID-P-0404	C28H56NO6P	LPC(O-20:2)	GP	LPC-O	-	down	FALSE	down	down	down	27916	49976	79127	167250	62928	111710	77799	218420	31959	58378	44761	103140	36600	32517	21954	45315	150600	41427	138990	53415	72894	181480	126820	197660	82598	84748	78771	298490	17696	74431	83085	81305	86701	9147	14319	40714	136826	15608.1	69383
LIPID-P-0405	C30H60NO6P	LPC(O-22:2)	GP	LPC-O	-	down	FALSE	down	down	down	3041.6	7317.9	21309	46633	14054	31733	16304	64846	4382.1	13458	11825	19991	14202	3514.6	5176.5	7920.3	56737	10199	32856	8364.1	8023.9	46607	29619	45638	11662	17907	14653	60134	2451.2	19315	21696	14936	18226	790.81	2179.2	7554.9	36529.8	1922.91	15405
LIPID-P-0406	C28H54NO6P	LPC(O-20:3)	GP	LPC-O	-	down	down	down	down	down	7783.6	14228	18841	24046	9360.9	19518	18185	31951	7108.2	17267	10635	24623	4230.4	6299.3	2937.6	8918	22655	7583.8	20300	11972	18561	34975	19264	25466	11672	16309	18322	31188	2798.7	14918	14736	26337	11464	2273	1874.7	9495.8	23796.1	2966.79	11366
LIPID-P-0423	C23H44NO7P	LPE(0:0/18:2)	GP	LPE	-	FALSE	FALSE	down	FALSE	FALSE	178220	1759200	521690	719300	231680	359210	225780	1064700	351310	279230	800630	1049900	283250	570490	305060	616050	362530	744610	259890	248040	881820	393440	583770	324310	196840	63243	204280	527020	180640	329450	427320	408820	434680	144810	321680	256100	526522	104098	253470
LIPID-P-0424	C23H44NO7P	LPE(18:2/0:0)	GP	LPE	-	FALSE	FALSE	down	FALSE	FALSE	576710	5018800	1840700	2419800	680600	1052500	851760	3464000	969570	883530	2455400	3119900	919090	1907500	893980	2122800	1084700	2166600	781820	789720	3162400	1336900	1864800	1099500	581270	160850	642150	1616300	548700	985880	1273600	1286200	1445300	261930	878070	791640	1.48101e+06	297612	340900
LIPID-P-0438	C21H44NO6P	LPE(P-16:0)	GP	LPE-P	174062-72-7	down	down	down	down	down	185540	285570	591620	378500	138790	170200	225560	387210	232780	267820	404450	283530	181970	179570	88573	191330	238000	123910	110860	128470	500100	293430	680750	319730	97256	78539	237750	246480	139360	273670	216280	353990	230280	35974	75865	121620	353154	64418.9	68234
LIPID-P-0439	C22H46NO6P	LPE(P-17:0)	GP	LPE-P	-	down	down	down	FALSE	FALSE	256.03	4376.3	4319.5	5705.5	412.96	1648.1	2966.4	9456	757.98	5000	6217.3	3650.3	2040.2	796.61	1476.4	2464.3	7535.4	2423.1	1645	1808.7	1308.4	3419.6	3778.5	3981.4	1572.5	1081.4	4406.7	4662.6	1212.2	4866.1	3604.4	1274.1	8162.7	480.39	934.37	1815.6	6303.68	819.335	46.4
LIPID-P-0440	C23H48NO6P	LPE(P-18:0)	GP	LPE-P	174062-73-8	down	down	down	down	down	113110	242860	505620	334100	108150	106770	188710	344890	136060	248160	217300	206220	132190	135100	68693	175970	197280	99987	78818	94439	424970	244360	561880	233360	79997	39462	189080	206390	95030	264950	154050	224960	184400	26314	69023	112130	192189	38117.9	44928
LIPID-P-0441	C25H52NO6P	LPE(P-20:0)	GP	LPE-P	-	FALSE	FALSE	down	down	FALSE	8629.8	19914	32033	27085	14391	10836	18355	26038	10544	18741	18913	23562	15510	5618.5	8532.2	19811	21639	11599	13003	9998.4	27786	17260	36771	24005	10181	4267.1	20118	21390	7294.5	16455	19232	25017	15794	2666.5	7824.5	13763	24458.9	4484.33	6380.2
LIPID-P-0445	C23H46NO6P	LPE(P-18:1)	GP	LPE-P	-	down	down	down	down	down	56566	104800	207720	109950	33911	46369	76350	146260	67957	106780	101250	83719	49072	63714	20909	67399	58488	35545	35058	39260	210740	94207	251910	82610	25474	27829	62230	76107	35701	106960	61278	117690	53712	16652	11896	50552	84197.3	20995.5	21879
LIPID-P-0476	C44H88NO8P	PC(18:0_18:0)	GP	PC	-	FALSE	down	down	down	FALSE	627610	903740	1223200	662520	318220	378210	766330	1174400	582150	776970	615690	542100	600830	682210	524790	992860	493640	591980	580790	919790	1183000	664050	1124200	569670	451520	306430	755600	798110	530430	747990	324890	659750	488300	322850	392560	587560	601433	416293	525690
LIPID-P-0477	C46H92NO8P	PC(16:0_22:0)	GP	PC	-	down	down	down	down	FALSE	194450	287790	380070	213860	113480	199170	226510	501970	228730	208520	231340	141380	282250	102020	204830	268540	325320	190420	342080	233260	246300	223870	302110	193860	144520	190840	253090	320890	219720	220890	146370	221280	219560	132670	216410	203610	210666	189086	184100
LIPID-P-0481	C40H78NO8P	PC(16:0_16:1)	GP	PC	-	FALSE	FALSE	FALSE	up	FALSE	464270	257080	339210	527310	206430	299930	277880	341250	813670	263780	813140	400960	661030	357240	771180	226890	115410	650560	349640	288630	339460	147220	363600	220610	241890	319540	345680	238280	1079500	310040	366630	268810	539270	408650	493310	232310	210492	460317	213090
LIPID-P-0489	C40H76NO8P	PC(14:0_18:2)	GP	PC	-	FALSE	down	down	FALSE	FALSE	5727100	5034400	3318300	7159700	995300	3754000	5900600	8336000	9293900	3289000	15006000	5686900	5241200	3246000	6842700	5882200	3667100	8438100	3176900	2969500	5404300	3765700	3932600	2470100	1548200	1700700	4406900	4316200	8204200	1888200	7262200	2234900	4620300	2336700	4027200	3818000	4.72058e+06	4.41417e+06	3650900
LIPID-P-0491	C43H82NO8P	PC(17:1_18:1)	GP	PC	-	FALSE	down	down	FALSE	FALSE	1559300	3035100	859310	3990700	587750	911970	3895300	4728300	3012800	2521400	5057800	775390	4005000	1317800	2195700	4752800	2708500	2117900	2207400	2185900	624030	2968200	1157900	2322100	747830	671470	3463600	2253900	3124200	2349700	3899000	761010	3937800	797160	2892900	2649400	2.44884e+06	1.10166e+06	1317600
LIPID-P-0493	C45H86NO8P	PC(19:0_18:2)	GP	PC	-	FALSE	FALSE	down	FALSE	FALSE	475750	371350	232790	295070	191580	199060	253430	447470	382350	175130	357400	152360	304340	234440	224600	281830	216740	326680	204220	354870	192720	573090	279280	171520	175930	140930	279200	383990	350860	268160	332490	120370	316810	111800	364770	170160	354467	104777	137560
LIPID-P-0495	C48H92NO8P	PC(18:1_22:1)	GP	PC	-	down	down	down	down	FALSE	33830	122380	53849	43932	10579	48985	81296	254930	45689	53842	52710	31638	51925	37514	41124	100690	105770	44831	50675	44218	101780	128520	59199	26007	54954	22481	37018	70937	39803	36750	58042	41351	41801	22141	51358	35837	118183	26759	77009
LIPID-P-0497	C40H74NO8P	PC(14:0_18:3)	GP	PC	-	FALSE	down	FALSE	FALSE	FALSE	87726	63837	49854	191960	8720	58500	137550	132780	96827	45475	292550	252720	106240	45726	162930	103470	60735	140900	33939	41053	209620	55704	64724	25539	18871	22930	67228	61881	119270	23844	131460	30552	73547	33278	70823	71663	103081	98943.3	65168
LIPID-P-0505	C42H76NO8P	PC(14:0_20:4)	GP	PC	-	FALSE	down	FALSE	FALSE	FALSE	1065300	800560	604870	2136800	267710	1075100	1139400	1553700	1576500	704180	3725500	2774000	1152200	947360	1716300	2215600	1123800	1644500	676590	729230	1032600	660750	685250	580010	454550	401730	787670	779500	1522600	416030	1163200	597620	1005600	419940	788290	662590	2.11387e+06	860469	610710
LIPID-P-0506	C43H78NO8P	PC(15:0_20:4)	GP	PC	-	FALSE	down	FALSE	FALSE	FALSE	703650	824880	713160	2155500	589760	1073400	1174800	1276000	1346900	1303300	1613100	1493300	1623000	1017300	1456200	2356100	1440400	901850	1083200	973860	564890	1047000	1055900	1337800	720630	877070	1219400	855230	1389800	1002900	968400	1259800	1270400	668250	1220700	1302700	2.23628e+06	530038	655320
LIPID-P-0513	C42H74NO8P	PC(14:0_20:5)	GP	PC	-	FALSE	down	FALSE	FALSE	FALSE	26452	22665	5212.6	95056	2022.5	23155	55844	28613	10103	9915.3	127190	85536	31888	13843	27290	109790	53710	41875	13648	9077.2	52651	20111	29320	9375.3	2637.5	1538.6	22302	9682.8	17462	9683.7	27525	4492.9	23740	3840.3	14544	25157	108953	10428.7	24036
LIPID-P-0514	C43H76NO8P	PC(15:0_20:5)	GP	PC	-	FALSE	down	FALSE	FALSE	FALSE	25629	28533	21679	134530	10114	32575	58855	38053	37939	42046	63526	58445	60357	20542	54114	165450	60142	27478	26199	24082	17074	36544	30596	44979	24077	20587	58862	36172	55493	19843	46702	35654	54603	20540	23919	83273	131657	16268.8	28955
LIPID-P-0520	C44H76NO8P	PC(14:0_22:6)	GP	PC	-	FALSE	down	FALSE	FALSE	FALSE	338670	226810	268470	557690	70028	175760	365820	647080	403540	338560	1102700	313390	375240	183980	397520	725640	507130	517170	229590	284720	250260	278460	346240	203380	132150	84525	293670	365380	199370	197990	567730	115520	196600	101710	207280	320640	669961	233150	238610
LIPID-P-0525	C50H88NO8P	PC(20:0_22:6)	GP	PC	-	FALSE	down	FALSE	FALSE	FALSE	45116	43199	63510	62240	23011	18988	28101	116680	24107	68929	43813	55283	41475	12387	46353	88656	85231	25661	38967	62299	46129	43113	74485	21888	38104	16397	45678	48911	31130	39145	41235	22234	37916	15087	32700	59083	108452	18364.8	29422
LIPID-P-0526	C46H78NO8P	PC(16:1_22:6)	GP	PC	-	FALSE	down	down	FALSE	FALSE	816560	937800	977780	1476500	269710	532250	760030	2057600	995830	1289500	1899700	796020	1286600	827380	764670	2422000	1510700	772050	726460	941140	1218900	1431900	1715800	711160	563170	225690	689770	1480600	765820	869700	1105500	453550	986210	349760	748260	909920	1.60695e+06	367570	597790
LIPID-P-0529	C48H80NO8P	PC(20:4_20:4)	GP	PC	-	down	down	down	FALSE	FALSE	860020	1394600	2210800	1780800	495500	877680	986540	2572700	928110	1763900	2048500	1578400	1581600	1270000	1169800	2642800	2268000	1279100	1066600	1406100	1508700	1946000	2291200	1409600	808550	441960	928170	2426500	690200	1617200	1412400	1276200	1817000	348510	1101700	1079000	2.44287e+06	378941	723780
LIPID-P-0530	C50H84NO8P	PC(20:2_22:6)	GP	PC	-	FALSE	FALSE	down	FALSE	FALSE	451740	298500	758500	548200	265370	337890	309260	741520	415320	484100	630600	579450	616550	385940	585600	562770	800410	571020	596160	543100	362060	750520	869530	495090	433880	321700	390050	690580	222190	492310	450130	533770	459110	182920	734340	330460	708239	279397	365530
LIPID-P-0531	C38H78NO7P	PC(O-16:0_14:0)	GP	PC-O	-	FALSE	FALSE	FALSE	down	FALSE	128870	156250	270030	452080	317010	330630	474600	550850	492590	313420	444100	173740	486360	85312	501100	189720	286210	125630	451870	378120	103320	342280	252930	289650	373750	266970	455930	456500	581630	288860	531950	189710	512440	80487	247660	174810	202967	156544	217860
LIPID-P-0535	C46H94NO7P	PC(O-16:0_22:0)	GP	PC-O	-	FALSE	FALSE	down	down	FALSE	93825	157800	165650	152260	81087	116200	168610	178460	109740	154690	131040	85814	163760	111090	124510	130240	139840	102710	196010	119370	135790	122450	147970	151860	77227	93326	165810	187570	103350	157340	92178	76687	114930	86048	107010	123480	117546	98426.8	142320
LIPID-P-0541	C48H96NO7P	PC(O-18:1_22:0)	GP	PC-O	-	FALSE	FALSE	down	down	FALSE	133310	209350	255880	273150	148780	222670	338770	361080	132600	288060	309720	146670	343100	118110	207660	193530	292890	170340	294760	215580	178710	227160	235340	208320	149220	212100	322130	304980	135750	277390	270780	190980	270010	123080	128210	176360	212779	137931	205220
LIPID-P-0544	C42H82NO7P	PC(O-16:0_18:2)	GP	PC-O	88542-95-4	FALSE	down	down	down	FALSE	6414500	15399000	22406000	10840000	8339700	19881000	10589000	33691000	19800000	21380000	9181200	9642000	14811000	10084000	10950000	24002000	15044000	8232600	19189000	11019000	14152000	23334000	14242000	8280100	13035000	6376300	11191000	21329000	14082000	18426000	10107000	7728600	12950000	4449600	7417900	9719000	1.67612e+07	7.46025e+06	12952000
LIPID-P-0548	C50H98NO7P	PC(O-18:1_24:1)	GP	PC-O	-	FALSE	FALSE	down	down	FALSE	6974.3	21680	65363	37135	52057	60370	62487	88951	12167	52118	33783	30830	49708	17276	25200	22110	67924	12383	103810	33292	31427	66233	61235	53143	38753	51234	49596	88730	28269	72959	57360	32394	56504	13404	9216.7	29076	22299.2	9945.59	72606
LIPID-P-0549	C42H80NO7P	PC(O-16:1_18:2)	GP	PC-O	-	FALSE	down	down	down	FALSE	8147600	16684000	20492000	10580000	12103000	19579000	12851000	33327000	18494000	17508000	12474000	10790000	16719000	8839100	18380000	15549000	14869000	10340000	21908000	12942000	14764000	18849000	17245000	7710100	16350000	11027000	18858000	19813000	19534000	19642000	9628600	8866900	18303000	8743900	12919000	9887600	1.27605e+07	8.8104e+06	13679000
LIPID-P-0551	C46H88NO7P	PC(O-18:0_20:3)	GP	PC-O	-	FALSE	FALSE	FALSE	down	FALSE	247460	420380	577230	494940	243410	440980	475630	795350	687560	684940	384120	203930	453640	208420	397700	236620	441620	299350	840390	624900	412610	918580	491520	463520	322440	357960	623080	785210	509200	720640	587850	292850	428940	122750	177800	209610	425795	316192	357010
LIPID-P-0553	C42H78NO7P	PC(O-14:0_20:4)	GP	PC-O	-	down	down	down	down	FALSE	39741	9798.8	81328	61073	39488	107270	66140	260930	54803	139140	69573	55779	76694	65515	110720	118090	112740	5027.8	107820	9390.9	53944	86707	8167.9	46821	90684	48041	58374	135310	12215	129430	67502	31400	151520	19877	72486	59712	231727	30134.6	61272
LIPID-P-0555	C46H86NO7P	PC(O-18:0_20:4)	GP	PC-O	-	FALSE	FALSE	FALSE	down	FALSE	3941300	5720500	9547100	7873400	7512600	8418400	7062400	12511000	6933800	9732800	3634300	4980100	8669700	3608300	8985200	6021500	8676500	3980600	13305000	16049000	5564300	13136000	9362800	8133300	9761500	6014700	10037000	12261000	7266600	11360000	5678100	5080100	9205200	1973700	6073600	4525700	6.45742e+06	2.99812e+06	6526500
LIPID-P-0557	C50H94NO7P	PC(O-20:0_22:4)	GP	PC-O	-	FALSE	FALSE	FALSE	down	FALSE	25043	63127	136620	102200	136800	168130	114630	244480	40015	156400	57658	62064	139930	18423	87043	70422	200180	32919	247420	82470	49248	263280	146650	154090	120850	177490	127940	174620	34640	216470	155930	59983	150900	12318	22283	67181	115280	17439.7	145650
LIPID-P-0558	C52H98NO7P	PC(O-24:0_20:4)	GP	PC-O	-	FALSE	FALSE	FALSE	down	FALSE	18078	24975	59065	81930	43873	88561	49244	159230	17865	52549	65039	32108	74641	11307	76988	54081	92654	31440	120410	57481	25928	78863	81654	83351	52012	86873	53579	128380	27085	51326	80583	70773	62142	10625	35231	53736	83682.9	13378.4	73579
LIPID-P-0562	C50H92NO7P	PC(O-22:1_20:4)	GP	PC-O	-	FALSE	FALSE	FALSE	down	FALSE	150010	421190	1071200	858740	1073700	1463100	757930	1713000	290530	1220900	414870	572730	980180	134120	701920	474940	1471000	281260	1960400	676320	364630	1822000	1168000	1061200	892600	1309700	895950	1505100	209100	1727500	1146100	440380	1071000	91683	141040	439550	880299	118500	1252200
LIPID-P-0563	C52H96NO7P	PC(O-24:1_20:4)	GP	PC-O	-	FALSE	FALSE	FALSE	down	FALSE	187310	600860	1541100	1310500	1571700	2713900	1379800	3197400	369970	1436700	888760	885000	1824800	254540	1441700	664070	2632900	434990	3880500	906310	580480	2681700	1744000	1940900	1209800	2385900	1495700	3132800	340890	2228000	2523900	920120	1764400	166940	380710	612660	1.58518e+06	183385	2244000
LIPID-P-0567	C50H90NO7P	PC(O-22:2_20:4)	GP	PC-O	-	down	FALSE	down	down	down	84175	87783	648840	814770	351260	1009300	400610	2136500	91133	297060	324920	330700	569800	39089	598320	315690	1209200	204640	1941700	268000	140140	1422300	517720	1089600	309340	758920	579610	1900400	75819	416320	558390	334550	602310	26289	116160	274100	770508	79378.3	966870
LIPID-P-0636	C39H76NO7P	PE(P-16:0_18:1)	GP	PE-P	-	FALSE	down	down	down	FALSE	26125	62721	78556	36025	40934	55271	59643	101950	62303	61306	62742	33395	49110	38170	36703	79953	46385	21255	31417	56652	65922	57737	93661	30352	64480	29923	60696	66595	77304	65607	34166	37756	63916	20962	51421	36817	63035.6	20325.2	32113
LIPID-P-0637	C41H80NO7P	PE(P-18:0_18:1)	GP	PE-P	-	FALSE	FALSE	down	FALSE	FALSE	15353	38824	56303	29256	19817	27552	29826	56883	29869	46757	14598	15988	36264	26339	42670	64320	18062	26990	22193	25998	37748	48133	56373	21611	26225	7349.2	30901	57271	40268	54691	25375	13517	29139	18698	30501	36892	31638.7	13301.2	19153
LIPID-P-0640	C39H74NO7P	PE(P-16:0_18:2)	GP	PE-P	-	down	down	down	down	FALSE	111240	215530	288540	123910	30663	192290	236880	437750	208230	189000	133550	80028	171570	158330	93841	260450	291450	172900	112880	47567	321120	345520	266380	80305	67896	45406	172560	368650	164260	179910	189640	109530	180760	67589	48071	106040	287636	91962.8	147050
LIPID-P-0642	C41H78NO7P	PE(P-18:1_18:1)	GP	PE-P	-	FALSE	down	down	down	FALSE	11390	26956	66037	26800	23226	30259	28107	64930	34962	55852	28741	14010	30147	42307	20865	50656	28707	14805	16940	23396	38221	25280	42719	14452	10686	16216	24351	50377	43051	55995	21622	13621	26017	20866	15321	20820	39268.2	13126.4	22169
LIPID-P-0647	C41H76NO7P	PE(P-18:1_18:2)	GP	PE-P	-	FALSE	down	down	down	FALSE	614500	1499000	3650800	1718200	509140	2426100	700770	3140700	830700	5648700	1409300	1627600	1694200	2761800	570100	3053500	2191000	1264600	1302000	481910	1615700	1463800	2432500	1385500	485820	600050	891670	1805000	797450	4457700	1433400	1873500	1637800	649840	287340	1233300	1.86181e+06	828471	771150
LIPID-P-0649	C43H80NO7P	PE(P-18:0_20:3)	GP	PE-P	-	FALSE	down	down	down	FALSE	331970	583120	2782500	766600	326750	800050	352770	1467600	477080	2171100	624620	539430	686480	589680	337680	1976500	721960	514790	611740	469800	1031700	510010	1551200	629250	319200	204690	630670	1002400	668860	1559100	489560	629200	783930	179020	229660	507950	691736	120410	308490
LIPID-P-0652	C41H74NO7P	PE(P-16:0_20:4)	GP	PE-P	-	down	down	down	down	FALSE	321870	645460	1614400	766880	324060	877290	550370	1383200	775680	1167900	747260	516640	842460	753960	720160	1057500	1278600	343050	606180	335300	1181900	1325800	1327600	599340	287470	319220	650720	1091200	806550	1290200	484840	590420	1041400	206990	233940	462020	1.76886e+06	174175	371920
LIPID-P-0653	C42H76NO7P	PE(P-17:0_20:4)	GP	PE-P	-	down	down	down	down	FALSE	9425.7	25924	6256.6	22139	5076.9	14407	8363.4	104090	3181.3	11913	20266	11632	30420	6256.1	10601	21157	38489	10172	21997	7640.7	6298.3	48762	6667.9	13548	2049.1	5041.8	34010	26780	27335	56151	22256	4538.4	54939	2958.6	1501.7	12018	30534.4	2558.67	622.63
LIPID-P-0654	C43H78NO7P	PE(P-18:0_20:4)	GP	PE-P	-	down	down	down	down	down	351240	703290	1729500	789220	268440	724390	683840	1557700	572590	1429100	547580	453480	670040	604930	657780	1151700	797730	338530	714370	325280	1030200	826300	1487000	565340	221370	272580	773060	1090700	491100	1648400	449120	689490	968900	209840	200320	548800	899458	151038	427550
LIPID-P-0657	C41H72NO7P	PE(P-16:0_20:5)	GP	PE-P	-	down	down	down	down	FALSE	2935	16011	25257	13456	3175.8	15702	35478	42171	5443.4	21386	16301	12536	14497	11204	26327	47461	69746	7960.7	15616	6109.4	20450	14794	15408	8972.1	1595.2	7352	13769	25628	12509	15482	22425	8708.2	34900	7812	4494.4	21185	64836.8	3602.92	10534
LIPID-P-0658	C43H76NO7P	PE(P-18:1_20:4)	GP	PE-P	-	FALSE	FALSE	down	down	FALSE	156330	531470	1145300	501550	335820	291630	489050	1155500	405230	1330600	573220	275760	643260	367260	397300	1053700	816500	309430	559060	1147500	324980	532390	686480	478380	1487600	157150	382610	911980	322940	957720	482080	299570	601950	77204	929880	493420	929683	108030	453830
LIPID-P-0660	C45H80NO7P	PE(P-18:0_22:5)	GP	PE-P	-	down	FALSE	down	down	FALSE	111020	266670	827740	292420	192860	249420	229860	623330	155580	630750	217510	131650	305980	141960	223040	460890	307830	199100	231420	815430	261690	246020	600590	243060	1207700	44442	297570	463480	200230	463520	249230	157750	350510	52917	807460	241160	162895	43431.2	202860
LIPID-P-0661	C43H74NO7P	PE(P-16:0_22:6)	GP	PE-P	-	FALSE	FALSE	down	down	FALSE	219720	358290	713550	398860	414100	199530	443380	864490	333120	738620	260670	143800	540870	245200	551710	563090	480440	180940	410720	461220	467370	459370	606820	321790	416600	169770	423810	723110	495890	666630	302190	200060	485600	164050	484820	365760	632496	124434	391810
LIPID-P-0662	C45H78NO7P	PE(P-18:0_22:6)	GP	PE-P	-	down	down	down	down	FALSE	122390	174460	419980	203070	158560	110120	249390	520980	186310	407530	169730	80513	202760	126710	202770	328460	271950	112670	202530	201390	236040	211530	431930	168260	192360	66553	263440	405120	162330	454530	215240	80933	242530	63477	155640	224280	245263	51017.2	178910
LIPID-P-0664	C45H76NO7P	PE(P-18:1_22:6)	GP	PE-P	-	FALSE	FALSE	down	down	FALSE	69502	183030	288200	125580	164400	111110	167240	385110	125730	352380	78357	29582	135780	94047	203070	280610	192880	89730	179580	169650	157000	181660	210260	121390	164190	76301	112860	259030	173140	334330	221430	71458	181510	77876	157700	148330	279034	46311.7	144330
LIPID-P-0727	C35H73N2O6P	SM(d18:0/12:0)	SL	SM	-	FALSE	FALSE	FALSE	down	FALSE	9446.5	7949.1	9873.1	15675	3551.9	21250	40053	10230	26195	13929	45937	7720.8	13820	5250.1	10611	11377	8286.2	7712	7519.9	76139	5503.4	7622.7	16256	10867	51882	8849.9	37650	12036	62122	12788	39833	8303.2	21320	4707.3	31927	7452.6	6051.61	6641.11	7115.4
LIPID-P-0734	C45H93N2O6P	SM(d18:0/22:0)	SL	SM	-	FALSE	FALSE	down	down	FALSE	2263000	3192300	3389800	2194000	1284200	1860400	2492400	4797900	2254900	2202000	2359700	1367600	2848300	1803300	2215400	3138700	2082000	2495500	2858800	2826000	2629800	2155700	2859000	2170300	1353000	1722800	2529600	3360600	2462300	2381200	1629900	2034900	2232600	1324900	2055900	2449200	1.90091e+06	1.79878e+06	2141900
LIPID-P-0743	C44H89N2O6P	SM(d18:1/21:0)	SL	SM	121999-71-1	FALSE	FALSE	down	down	FALSE	1744600	2071400	2177500	2523500	1011800	1750900	2680200	3940500	1505800	2434900	3277900	1301600	3753800	2065100	2205700	2617600	3001900	1852100	2138600	2538100	1785800	2492200	1972100	2372900	1274800	1466800	3021900	2776800	1524200	2443600	1964600	1450000	2884900	1561100	1866800	2027100	2.5912e+06	1.50486e+06	1911600
LIPID-P-0744	C45H91N2O6P	SM(d18:1/22:0)	SL	SM	-	FALSE	FALSE	down	down	FALSE	374950	511590	547060	370410	196540	285030	382570	748250	363610	360000	368750	238780	475850	310960	311750	537910	260270	361330	458940	443210	437280	337060	463150	293910	188030	292740	398570	524140	347500	350470	214600	296010	416860	222570	300170	412090	288460	361118	341850
LIPID-P-0745	C46H93N2O6P	SM(d18:1/23:0)	SL	SM	-	FALSE	FALSE	down	down	FALSE	6613600	8906800	9964100	8647600	3261600	6537700	9767300	12140000	6275600	8003400	7510400	4272000	8414000	6129200	7207400	7869200	8962600	6414400	11244000	7269500	8170300	8395100	8568900	8660200	3458400	6197700	10106000	10818000	6788200	9252400	5368600	5353000	8280300	4830600	7298600	6351600	7.30688e+06	5.60032e+06	7777300
LIPID-P-0746	C47H95N2O6P	SM(d18:1/24:0)	SL	SM	-	FALSE	FALSE	down	down	FALSE	208400	236090	323510	189930	109170	158830	229420	449590	194200	172990	188290	149730	315270	141870	171240	309180	229630	148630	248890	204880	193480	150880	254460	202910	112130	172880	211170	325040	186870	193630	147250	182170	209730	102820	160720	197940	201258	169985	165230
LIPID-P-0747	C48H97N2O6P	SM(d18:1/25:0)	SL	SM	-	FALSE	FALSE	down	down	FALSE	227690	302600	267530	395550	90138	296140	486110	454680	174820	341230	463060	227070	571990	187930	256660	305020	439360	209740	338770	304570	271960	209660	287560	374210	120730	336430	483170	382580	205510	324020	301810	281330	474670	148740	222990	230730	316221	229265	260050
LIPID-P-0748	C49H99N2O6P	SM(d20:0/24:1)	SL	SM	-	FALSE	FALSE	down	down	FALSE	30306	61628	45560	52144	12792	40038	49151	72203	26645	37132	62040	24160	52924	25914	28916	70877	50517	30403	20564	75558	56346	27998	61461	41895	17391	29857	58922	49817	30586	45177	40576	55427	27514	25927	35170	49073	29826.6	35142.4	22321
LIPID-P-0753	C42H81N2O6P	SM(d18:1/19:1)	SL	SM	-	down	down	down	down	FALSE	16530	30276	57754	20584	39569	84850	49963	15716	39175	74437	44728	32888	38132	17026	51827	40742	55888	20853	58516	47912	63454	70306	63277	30163	79301	23803	78521	32912	47176	30670	26156	45113	21631	22517	42383	48003	52463.4	20584.3	40018
LIPID-P-0757	C46H91N2O6P	SM(d18:1/23:1)	SL	SM	2124199-71-7	FALSE	FALSE	down	down	FALSE	2762100	3752900	3865100	4903800	3129600	4085900	3758100	7120900	3313100	3746300	3607800	2662900	5192600	3252100	4295000	5223900	4705500	2771000	6068800	3177800	3189600	4659300	3692200	4447700	3594500	3813900	3548200	6014600	3014400	3781500	2199000	2728900	4861700	2511200	4282900	4163600	4.62816e+06	2.52147e+06	4675100
LIPID-P-0768	C47H87N2O6P	SM(d18:2/24:3)	SL	SM	-	FALSE	down	down	FALSE	FALSE	1792400	2893400	3657700	3592100	581700	3057500	2061200	4870300	2921900	3025100	3494700	3631000	3532600	3406600	2487800	7271900	3462100	2405400	2555300	2307400	3735200	4194400	3848800	2348000	1301300	626500	1766900	4082000	2231400	2280000	2079200	2960900	3466200	1122700	2074700	2100000	4.96898e+06	1.15875e+06	1909500
LIPID-P-0906	C52H96O6	TG(16:0_16:1_17:1)	GL	TG	-	up	FALSE	FALSE	up	FALSE	543560	202470	215020	804410	215230	218220	111690	274970	442890	307820	621350	298860	235270	265550	265670	466790	63181	733680	139070	323110	261960	115060	185900	229030	155940	189310	111440	106230	889740	238740	349040	217150	197940	234340	451910	243310	131032	226982	49557
LIPID-P-0910	C53H98O6	TG(16:0_16:1_18:1)	GL	TG	-	FALSE	FALSE	FALSE	up	FALSE	2600900	1657300	1950300	4012100	2779000	1320400	402310	3118300	4096400	2577500	3234900	2267700	1804400	2256700	2738300	4520200	613460	4837200	1822600	2527300	3287000	1187900	1936100	1888600	3175200	1460400	1139600	1461600	5566100	2808300	2090700	2756900	1217700	2639900	8740500	3462400	931711	1.69905e+06	1041000
LIPID-P-0911	C53H98O6	TG(14:0_18:0_18:2)	GL	TG	-	FALSE	FALSE	FALSE	up	FALSE	352360	263880	176850	666120	180740	151720	46835	358170	732500	170010	425570	151260	164860	326890	188520	748190	94045	830970	112230	225800	242550	60627	139770	140540	175430	118740	123240	126290	828620	133570	437490	100740	84823	221010	396240	343270	166487	180068	60547
LIPID-P-0913	C54H100O6	TG(15:0_17:0_19:2)	GL	TG	-	FALSE	FALSE	FALSE	up	FALSE	909240	609570	697690	1910200	830000	360020	252230	933660	1172300	501480	723360	238150	361280	939460	554180	2521300	351380	1643000	325970	1147600	601070	446580	646150	593360	594480	295950	388780	427940	3814300	571970	787620	572610	295760	956140	1949800	1231400	475066	362498	110740
LIPID-P-0915	C55H102O6	TG(16:0_18:1_18:1)	GL	TG	-	FALSE	FALSE	FALSE	up	FALSE	9906900	7510800	8475900	11033000	10305000	4085300	1710000	7836100	11576000	6055200	5613200	2973200	5318800	10671000	5649400	17769000	2995800	12555000	5826200	11523000	6761700	3732700	7684900	6386800	9840100	4958000	4723400	4849200	15478000	8095900	5491500	6156300	3600400	12131000	20860000	8997800	3.66497e+06	6.44269e+06	2633300
LIPID-P-0917	C55H102O6	TG(16:0_16:1_20:1)	GL	TG	-	FALSE	FALSE	FALSE	up	FALSE	15624000	12907000	12281000	15298000	17945000	7528800	3058500	12717000	19549000	11789000	10868000	5656300	7980900	15852000	10739000	23736000	4867200	21461000	9450700	16770000	12416000	6378400	10329000	10752000	16831000	7264000	7478000	8385200	22162000	12725000	7799800	10012000	5708200	17932000	32263000	15719000	6.79128e+06	1.0068e+07	4861200
LIPID-P-0927	C57H106O6	TG(16:0_16:1_22:1)	GL	TG	-	FALSE	FALSE	FALSE	up	FALSE	10779	14824	24231	23592	25324	7773.5	8638.4	19131	37358	42980	39496	24304	4897.3	22203	30429	38481	7060.7	32759	8688.3	23094	17210	5932.1	18253	7810.1	11066	6028.9	19997	12432	45084	31497	23636	13939	6904.6	39258	53238	21730	5987.66	13180.3	2788.4
LIPID-P-0964	C51H92O6	TG(14:1_16:1_18:1)	GL	TG	-	FALSE	FALSE	FALSE	up	FALSE	1655100	684440	608640	3171100	487010	710000	287420	1938500	2113400	1094400	5045300	1566000	923370	727090	1071200	1905600	648370	3231800	396900	970050	1118900	562000	633930	709420	617890	347830	378480	525120	3099400	499770	2036500	691280	617850	828070	2713900	789110	782642	767012	471260
LIPID-P-0973	C53H96O6	TG(16:1_16:1_18:1)	GL	TG	-	FALSE	FALSE	FALSE	up	FALSE	4439500	2540700	1505100	5178000	1517600	1343500	540040	3435800	5536200	2640200	5498100	1766700	1823000	3047400	2237200	6957900	1302800	5957000	1273600	2338700	2676700	1178000	1987700	1697300	1477000	986160	882490	1413000	6384600	1483900	3845700	1657700	1088400	2451800	5493100	3042500	2.22648e+06	2.00824e+06	1059900
LIPID-P-0977	C54H98O6	TG(16:1_17:1_18:1)	GL	TG	-	FALSE	FALSE	FALSE	up	FALSE	693700	278940	244980	817730	203090	226340	96462	463470	433510	339620	589730	202730	200150	416670	177300	577020	164320	745990	160200	421870	297540	187830	279780	272370	164690	135440	171630	147070	571810	326720	366600	241460	226840	366790	808130	378110	120063	210756	148120
LIPID-P-0981	C55H100O6	TG(16:1_18:1_18:1)	GL	TG	-	up	up	up	up	up	6951600	4279200	3719100	4794400	3754800	2594900	776010	6137900	8228200	3886700	4866500	1382000	2648600	6440500	2715100	9628700	1942500	6680400	2536300	5379500	2803000	2166600	4133400	2831500	3008500	1646400	2273300	2708300	8943600	3430300	4245400	2650300	2027700	7976000	10453000	5241600	1.61797e+06	3.16758e+06	1582500
LIPID-P-0988	C57H104O6	TG(18:1_18:1_18:1)	GL	TG	-	FALSE	FALSE	FALSE	up	FALSE	8404400	9728700	6873900	7015400	8881200	3087700	1320400	11468000	11459000	5502000	4294800	1238000	3228900	11861000	3094200	20076000	3854100	7786200	5553800	11017000	5119200	5657500	6942300	4070500	10008000	2356100	3694200	5428000	14074000	4318600	4664000	4052500	2902200	8704900	15108000	8021000	4.57212e+06	4.3028e+06	2544400
LIPID-P-1033	C51H90O6	TG(14:0_16:1_18:3)	GL	TG	-	FALSE	FALSE	FALSE	up	FALSE	108340	86438	61123	304350	45357	71637	15291	111160	98713	96920	485060	223030	81383	78221	126500	195240	53753	258830	43170	78167	128710	34713	57209	60943	31110	45218	39513	17274	192300	55409	179520	66777	62604	54777	332190	63631	88316.4	50305.9	52519
LIPID-P-1041	C53H94O6	TG(16:0_16:1_18:3)	GL	TG	-	FALSE	FALSE	FALSE	up	FALSE	2637500	2283400	1072000	6591900	776010	1053600	339140	3159500	2089100	1671000	3898900	4999200	1260000	1411700	1336700	5876100	1739000	3827300	769730	2086200	4714900	1263100	1497100	1459100	1392200	435230	660270	935500	2624500	1141700	1607600	1626500	664230	1219300	5392100	2337100	2.93242e+06	730544	804070
LIPID-P-1043	C54H96O6	TG(16:1_17:1_18:2)	GL	TG	-	FALSE	FALSE	FALSE	up	up	143330	115490	60183	255550	93390	66541	12584	208230	129190	80201	136890	55454	84889	83647	75335	269090	71123	212320	66995	116410	126020	66248	99375	61591	72078	29519	36215	57870	99600	44081	106510	115520	70814	99403	201450	137240	50246.9	45008	65999
LIPID-P-1046	C55H98O6	TG(16:0_16:0_20:4)	GL	TG	-	up	FALSE	FALSE	up	FALSE	1373100	666920	1384900	4264100	3819500	1047600	229130	2563400	2225600	1402200	2165700	6566200	1287000	1474600	2639400	4970600	421320	3703700	736210	2148800	3952500	223590	869130	1069800	2084400	1410400	388240	514000	4385700	1765600	911440	2371100	630090	1220300	9249700	2984500	1.43651e+06	990718	324570
LIPID-P-1086	C53H92O6	TG(16:1_16:1_18:3)	GL	TG	-	FALSE	FALSE	FALSE	up	FALSE	203010	143440	70701	395450	49480	120510	24752	270120	154300	156190	449340	395100	150850	132910	156910	381350	202400	234220	44174	107140	290830	171370	144330	173970	87492	30280	80047	87697	215070	72796	174780	130020	106580	138870	467410	163750	148587	68070.9	71562
LIPID-P-1090	C53H92O6	TG(14:0_16:1_20:4)	GL	TG	-	FALSE	FALSE	FALSE	up	FALSE	86336	28251	42296	480870	43509	70507	13178	64264	201190	39483	424390	554120	81910	39419	127240	185980	54853	246490	8617.4	22945	140490	11463	22440	10764	25326	27217	20913	27258	238610	34316	94776	26772	46429	12943	344720	52409	125172	47281	11948
LIPID-P-1093	C54H94O6	TG(15:0_16:1_20:4)	GL	TG	-	FALSE	FALSE	FALSE	up	FALSE	10835	6277.1	445.05	46413	4525.5	12221	1337.5	17805	12551	12227	31159	32036	27183	1862.2	7253.7	11248	2685	29227	9	9811.6	12028	1850.2	1818.2	1780.2	1335.5	4115	1802.9	1862.2	84531	13460	674	3564.1	1783.2	5356.8	29745	4097.4	12276.5	6000.15	891.11
LIPID-P-1098	C55H96O6	TG(16:0_16:1_20:4)	GL	TG	-	up	FALSE	FALSE	up	up	1472400	354050	738980	4241700	1083800	825590	143090	1211200	1412000	792090	3223700	5287600	1306000	791900	1668100	3469300	490900	3795500	275760	1410600	2375100	193970	509000	587610	783520	842360	297200	249720	2213800	809220	629860	1254000	677360	628790	4595900	1050200	1.14153e+06	840202	256140
LIPID-P-1102	C56H98O6	TG(15:0_18:1_20:4)	GL	TG	-	FALSE	FALSE	FALSE	up	FALSE	96140	46778	69826	320530	121010	69853	21479	81667	90259	82902	152650	248290	132920	99319	111570	202550	69515	222980	35358	131820	123180	23623	58840	66645	65327	76863	44228	35822	227620	83320	62552	66560	80978	59194	295080	86647	106585	65953.7	21275
LIPID-P-1105	C57H100O6	TG(16:0_18:1_20:4)	GL	TG	-	up	up	up	up	up	8828300	4671700	6291700	14178000	16986000	4457500	1009500	7598300	10329000	5380500	6285200	11063000	6410300	7218600	8893600	20999000	3369700	15647000	4604700	12900000	10369000	1611200	5710100	5076200	10267000	7235700	2083100	2532000	14021000	7353600	2479100	8568400	3397300	6202800	30366000	9681600	7.1567e+06	5.07909e+06	2219900
LIPID-P-1106	C57H100O6	TG(16:1_18:1_20:3)	GL	TG	-	FALSE	FALSE	FALSE	up	FALSE	610140	424760	209970	510510	196430	307690	66421	654610	705690	277150	560960	216230	153520	297880	284670	937180	354700	703960	273280	346190	387470	393020	310580	276120	361560	90637	110000	234860	619970	213130	303950	372610	92104	295210	1151200	384580	336231	363329	172350
LIPID-P-1108	C58H102O6	TG(17:0_18:1_20:4)	GL	TG	-	FALSE	FALSE	FALSE	up	FALSE	56901	75858	34182	185380	138640	50685	22068	77085	57701	73429	58001	64160	63128	48765	79896	267810	34540	98435	43799	179560	76250	42013	38918	48558	112210	37193	31484	38365	104030	53848	22657	81030	42161	63348	219670	99901	61230.1	34207	18103
LIPID-P-1114	C59H104O6	TG(16:0_18:1_22:4)	GL	TG	-	up	FALSE	FALSE	up	up	614540	240110	384830	990450	982050	278910	55500	550150	817580	422990	454200	335420	248410	551500	568330	1625100	161100	1259400	295790	961080	521800	102470	291010	395260	778970	388890	117560	186520	1198200	413920	221000	666930	151600	579170	3774600	621710	325871	407344	129040
LIPID-P-1116	C59H104O6	TG(18:0_18:1_20:4)	GL	TG	-	up	up	FALSE	up	FALSE	2993900	2450400	1818500	2487600	5929400	1240000	900540	3816500	4176000	2877600	1623500	758110	1901400	3308600	2131400	10177000	1326100	3148200	2463200	6577000	1015900	1569600	2153500	1990300	3641000	2300400	998950	1546000	6380100	3160400	1108500	2038200	999250	2442300	6887500	3702200	1.11872e+06	1.17965e+06	1349800
LIPID-P-1124	C61H108O6	TG(18:0_18:1_22:4)	GL	TG	-	FALSE	FALSE	FALSE	up	up	13696	5533.5	15629	25177	31153	7040.5	3213.2	14371	53674	13068	10438	5445.6	8374.3	24983	14811	91311	6251.8	34933	2915.2	43825	7217.7	3605.1	5291.2	6630.8	28118	9536.9	4344.6	10024	30083	11514	5895.4	16829	6565.4	13484	141980	28032	8736.95	10007.4	11125
LIPID-P-1145	C57H98O6	TG(16:0_16:1_22:5)	GL	TG	-	FALSE	FALSE	FALSE	up	up	668910	423380	222230	797880	363730	280930	53085	720440	496520	264900	669700	555980	309020	243620	442240	1067300	401450	849450	201660	430550	507970	319450	295590	307630	406070	131860	108530	165450	556280	281860	340320	424200	160790	288420	1814100	480550	533164	356609	176930
LIPID-P-1148	C58H100O6	TG(16:0_17:0_22:6)	GL	TG	-	FALSE	FALSE	FALSE	up	FALSE	10209	13258	4530	43787	6319.6	8117.9	3396.3	9468.8	17929	21822	16657	5407.2	4089.1	1448.5	9869	38264	9809.6	14362	5138.8	3159.8	7791	2703.8	19959	16815	12262	2418.6	4777.3	7122.9	13344	28690	4038.7	10411	16575	7147.4	45191	38729	12587.3	4931.37	5117.1
LIPID-P-1149	C59H102O6	TG(16:0_18:1_22:5)	GL	TG	-	up	up	FALSE	up	up	612640	618970	444260	1314200	1293100	488720	73350	1567800	938200	1033800	843350	290820	639310	693550	812170	3406600	331310	755100	660800	1061200	469250	285960	740080	709510	1071400	605860	117460	522010	1499500	1112900	603480	903520	310000	806810	3863700	2367700	640223	404503	250180
LIPID-P-1150	C59H102O6	TG(18:0_18:2_20:4)	GL	TG	-	FALSE	FALSE	FALSE	up	FALSE	5064200	4235200	3338600	4967000	8160500	2363800	1162500	5930300	5636500	3490500	3062500	2873800	3773000	4759100	3274300	15371000	2534900	5775200	3106700	8657800	3632900	2920000	3068600	2851800	6023200	4181000	1580700	2087200	6585400	4170600	1668900	3390200	1866000	3621100	11197000	6093400	3.49401e+06	2.44631e+06	2058200
LIPID-P-1151	C59H102O6	TG(16:0_18:0_22:6)	GL	TG	-	FALSE	FALSE	FALSE	up	FALSE	291430	117290	234570	408930	972340	74138	60286	417310	202620	298700	150140	76904	180880	177780	274610	1031400	212440	303120	191690	725420	165170	74903	315440	260990	392640	121590	127960	97978	376280	471060	178560	121460	92196	131680	1128000	501930	138068	87647.4	55160
LIPID-P-1155	C61H106O6	TG(18:1_18:1_22:4)	GL	TG	-	FALSE	FALSE	FALSE	up	FALSE	78540	61540	72989	22854	90321	41116	12562	91132	103940	24413	31416	19088	30365	102800	29275	181050	19826	120020	44050	94063	44683	9668.2	43900	31697	57755	31849	24331	27182	254970	40834	29818	51641	22837	72737	191800	43178	33919.8	34520.6	13787
LIPID-P-1157	C61H106O6	TG(18:0_18:1_22:5)	GL	TG	-	FALSE	FALSE	FALSE	up	up	43796	39652	59810	60041	122160	44330	27133	73015	73666	72676	42235	19355	61407	46963	54466	321210	18346	111490	55481	113830	42992	27877	30803	39083	116100	28625	29683	35473	128580	56641	35527	52610	34565	48873	407870	101600	31060.9	30774	27547
LIPID-P-1171	C57H96O6	TG(16:0_16:1_22:6)	GL	TG	-	FALSE	FALSE	FALSE	up	FALSE	539390	198780	495130	1061200	773820	161440	117040	811100	476130	591590	528290	255980	526130	239220	548800	1275700	318940	1010700	259800	1077100	435560	130180	397070	444310	529750	179370	193920	156850	767510	674180	511550	239920	268240	173460	1860900	1091700	253642	182303	80471
LIPID-P-1177	C59H100O6	TG(16:0_18:1_22:6)	GL	TG	-	FALSE	FALSE	FALSE	up	FALSE	3186100	1466200	3032200	4168600	9427700	729220	736450	4743200	1917800	4064000	1543300	725350	1917400	2390200	3512700	9858000	2228100	3832500	1543200	8184500	1796100	928510	3446700	2731000	4282800	1243600	1481200	1575000	4645400	5582800	1612800	1235000	1160400	1679100	11922000	5796900	1.7364e+06	1.05639e+06	804260
LIPID-P-1179	C59H100O6	TG(16:1_16:1_24:5)	GL	TG	-	up	FALSE	FALSE	up	up	152430	76189	16684	135270	75785	74096	23205	222130	90145	63363	145790	60608	77816	96495	67806	325080	53515	92814	35804	113610	62307	65810	105030	91288	89975	41501	13252	49224	184360	79055	81186	85629	9408.7	63749	411640	145040	111677	52746.1	21376
LIPID-P-1182	C61H104O6	TG(18:1_18:1_22:5)	GL	TG	-	up	up	FALSE	up	FALSE	548740	328410	587360	443220	979720	181090	139250	673600	649450	392060	224300	119530	299950	509290	388440	1429800	534770	531180	319620	1094800	198650	176490	480750	345150	622650	286540	297250	204150	1117800	463280	182400	321820	157020	315410	1626500	560880	469967	245776	95651
LIPID-P-1183	C61H104O6	TG(18:1_18:2_22:4)	GL	TG	-	FALSE	FALSE	FALSE	up	FALSE	122830	63241	79916	137150	109360	34330	14887	144850	138690	67713	66568	51602	52099	122310	64612	451630	79943	225170	79666	173270	69506	76071	67075	66938	222610	76260	22488	45304	193160	71014	40084	121190	18725	85575	678680	177140	119545	71112.4	54341
LIPID-P-1201	C59H98O6	TG(16:1_18:1_22:6)	GL	TG	-	FALSE	FALSE	FALSE	up	FALSE	72500	31166	48616	57966	91894	14945	16244	123000	10258	53959	20685	4093.5	59414	40452	53854	189470	79334	69766	25668	118790	23740	3331.3	50018	19356	82324	12430	47901	41880	72068	46153	15551	5532.9	8945.6	32824	63616	137020	48987.5	18126.2	9061.1
LIPID-P-1207	C61H102O6	TG(18:2_18:2_22:4)	GL	TG	-	FALSE	FALSE	FALSE	up	FALSE	16671	33369	16221	26533	56560	9444.7	2557.4	43680	32078	37715	37607	33838	18425	27008	33369	187140	56641	39077	41952	72590	55463	58516	39800	35064	88162	13275	27777	17456	37620	29347	24822	52691	6824.9	30423	358990	50049	91966.2	27862.5	21825
LIPID-P-1218	C61H100O6	TG(18:2_20:3_20:4)	GL	TG	-	FALSE	FALSE	FALSE	up	FALSE	165940	126900	110820	330060	272170	144860	53328	234270	65419	120650	174620	787720	283200	212310	376370	344240	89008	323640	99682	345340	238900	54549	169000	123230	179800	197460	73995	74419	124720	165140	44278	212010	194860	59776	649510	254280	268942	119325	41501
[truncated: 79 more columns]
