# Supplementary material for: Plasma proteomic and metabolomic signatures of B‐ALL patients during CAR‐T cell therapy
Source: Clin Transl Med. 2023 Mar 20;13(3):e1225. doi: 10.1002/ctm2.1225 (PMC10026086; doi:10.1002/ctm2.1225)
Supplement: Supplementary file 8 — Supporting Information [file CTM2-13-e1225-s009.xlsx]

## Sheet: sheet
Supplementary Table 7. Pathway enrichment analyses of upregulated and downregulated proteins in B-ALL patientsat at the time point of Day 7 compared with pretreatment samples.
Description	Term	LogP
regulation of immune effector process	GO:0002697	-2.22078	up
collagen metabolic process	GO:0032963	-2.24559	up
HALLMARK PEROXISOME	M5949	-2.24559	up
regulation of cytoskeleton organization	GO:0051493	4.16706	down
non-membrane-bounded organelle assembly	GO:0140694	3.42854	down
cellular component assembly involved in morphogenesis	GO:0010927	3.10335	down
secretion	GO:0046903	3.06113	down
regulation of GTPase activity	GO:0043087	2.53928	down
cell projection assembly	GO:0030031	2.17642	down
