# Supplementary material for: Plasma proteomic and metabolomic signatures of B‐ALL patients during CAR‐T cell therapy
Source: Clin Transl Med. 2023 Mar 20;13(3):e1225. doi: 10.1002/ctm2.1225 (PMC10026086; doi:10.1002/ctm2.1225)
Supplement: Supplementary file 9 — Supporting Information [file CTM2-13-e1225-s008.xlsx]

## Sheet: Sheet1
Supplementary Table 8. The differentially expressed proteins in the clusters, related to Figure 2A
WPC1		WPC2		WPC3		WPC4
A0A075B6I1	LV460	P19105	MYL12A	A0A075B6Q5	HV364	A0A075B6K4	LV310
A0A075B6K5	LV39	O43665	RGS10	P01614	JCHAIN	P0DSN7	CALM1
A0A0B4J1V2	HV226	O75356	ENTPD5	O00299	CLIC1	A0A0A0MS14	HV145
A0A0B4J1X5	HV374	O94769	ECM2	O00602	FCN1	A0A0C4DH35	HV335
A0A0B4J1Y8	LV949	P00451	F8	O15143	ARPC1B	A0A0C4DH67	KV109
A0M8Q6	IGLC7	P02751	FN1	O15144	ARPC2	A0A0J9YX35	HV64D
O14818	PSMA7	P02766	TTR	O60234	GMFG	O43866	CD5L
P00558	PGK1	P08217	CELA2A	O75083	WDR1	Q99879	H2BC14
P00568	AK1	P09493	TPM1	O75368	SH3BGRL	O75015	FCGR3B
P00738	HP	P10321	HLA-C	O95810	CAVIN2	O75874	IDH1
P00751	CFB	P10644	PRKAR1A	P02775	PPBP	O95445	APOM
P01009	SERPINA1	P11586	MTHFD1	P05106	ITGB3	P00748	F12
P01011	SERPINA3	P12814	ACTN1	P05109	S100A8	P01599	KV117
P01033	TIMP1	P12821	ACE	P07437	TUBB	P01703	LV140
P01591	JCHAIN	P13667	PDIA4	P08567	PLEK	P01714	LV319
P01743	HV146	P24298	GPT	P08758	ANXA5	P01782	HV309
P01871	IGHM	P27487	DPP4	P09486	SPARC	P01833	PIGR
P01876	IGHA1	P32754	HPD	P11216	PYGB	P01859	IGHG2
P01877	IGHA2	P36871	PGM1	P12931	SRC	P01860	IGHG3
P01880	IGHD	P40197	GP5	P20073	ANXA7	P02743	APCS
P02671	FGA	P41222	PTGDS	P21926	CD9	P02745	C1QA
P02675	FGB	P42126	ECI1	P22314	UBA1	P02760	AMBP
P02679	FGG	P43034	PAFAH1B1	P23528	CFL1	P02787	TF
P02741	CRP	P48059	LIMS1	P27348	YWHAQ	P04179	SOD2
P02748	C9	P52907	CAPZA1	P29350	PTPN6	P04275	VWF
P02750	LRG1	P54802	NAGLU	P30085	CMPK1	P04424	ASL
P02763	ORM1	P54920	NAPA	P37802	TAGLN2	P05062	ALDOB
P04278	SHBG	P60174	TPI1	P37840	SNCA	P07711	CTSL
P06312	KV401	P61026	RAB10	P47756	CAPZB	P07858	CTSB
P06331	HV434	Q01973	ROR1	P49588	AARS1	P07942	LAMB1
P06702	S100A9	Q10471	GALNT2	P49913	CAMP	P08237	PFKM
P06733	ENO1	Q12884	FAP	P50552	VASP	P0DJI8	SAA1
P07585	DCN	Q13228	SELENBP1	P50990	CCT8	P0DJI9	SAA2
P08571	CD14	Q13332	PTPRS	P52566	ARHGDIB	P0DTE1	HV383
P09960	LTA4H	Q14247	CTTN	P55072	VCP	P10451	SPP1
P0C0L4	C4A	Q15404	RSU1	P55209	NAP1L1	P13489	RNH1
P0C0L5	C4B	Q15555	MAPRE2	P61158	ACTR3	P13611	VCAN
P0DP01	HV108	Q1ZYL8	IZUMO4	P84077	ARF1	P14314	PRKCSH
P13598	ICAM2	Q4LDE5	SVEP1	P61224	RAP1B	P14543	NID1
P13796	LCP1	Q8IZF2	ADGRF5	P62136	PPP1CA	P17174	GOT1
P14151	SELL	Q8NCX0	CCDC150	P62328	TMSB4X	P18428	LBP
P16070	CD44	Q8TDY8	IGDCC4	P62993	GRB2	P19320	VCAM1
P20742	PZP	Q9BUN1	C1orf56	P63241	EIF5A	P19652	ORM2
P25788	PSMA3	Q9GZT8	NIF3L1	P67936	TPM4	P20618	PSMB1
P29401	TKT	Q9H299	SH3BGRL3	P68133	ACTA1	P20851	C4BPB
P31946	YWHAB	Q9NPG4	PCDH12	P69892	HBG2	P22897	MRC1
P35916	FLT4	Q9NPR2	SEMA4B	Q01518	CAP1	P23083	HV102
P49368	CCT3	Q9NPY3	CD93	Q13418	ILK	P23142	FBLN1
P50395	GDI2	Q9UBX1	CTSF	Q14847	LASP1	P25789	PSMA4
P60900	PSMA6			Q15084	PDIA6	P27918	CFP
P61769	B2M			Q15691	MAPRE1	P28066	PSMA5
P62937	PPIA			Q15746	MYLK	P28838	LAP3
Q06033	ITIH3			Q15942	ZYX	P29966	MARCKS
Q08380	LGALS3BP			Q3ZCW2	LGALSL	P30041	PRDX6
Q08830	FGL1			Q6EEV6	SUMO4	P35443	THBS4
Q16851	UGP2			Q86UX7	FERMT3	P36980	CFHR2
Q6Q788	APOA5			Q99439	CNN2	P40189	IL6ST
Q8WWZ8	OIT3			Q9H939	PSTPIP2	P49747	COMP
Q8WZ42	TTN			Q9HBI1	PARVB	P62805	H4C9
Q99436	PSMB7			Q9NZN3	EHD3	Q02818	NUCB1
Q9H0U4	RAB1B			Q9UBW5	BIN2	Q02985	CFHR3
Q9UEW3	MARCO			Q9UIB8	CD84	Q06830	PRDX1
Q9Y240	CLEC11A			Q9UL46	PSME2	Q13508	ART3
						Q13642	FHL1
						Q14314	FGL2
						Q14766	LTBP1
						Q15113	PCOLCE
						Q86UD1	OAF
						Q86VB7	CD163
						Q8IUL8	CILP2
						Q8NBJ4	GOLM1
						Q9BXR6	CFHR5
						Q9BY67	CADM1
						Q9BYE9	CDHR2
						Q9H4A9	DPEP2
						Q9Y646	CPQ
