# Supplementary material for: Plasma proteomic and metabolomic signatures of B‐ALL patients during CAR‐T cell therapy
Source: Clin Transl Med. 2023 Mar 20;13(3):e1225. doi: 10.1002/ctm2.1225 (PMC10026086; doi:10.1002/ctm2.1225)
Supplement: Supplementary file 10 — Supporting Information [file CTM2-13-e1225-s002.xlsx]

## Sheet: Sheet 1
Supplementary Table 9. The differentially expressed metabolites in the clusters, related to Figure 2B
WMC1		WMC2		WMC3
LIPID-N-0228	PC(16:1_16:1)	LIPID-N-0056	PGE2	LIPID-N-0294	PC(18:2_20:3)
LIPID-N-0287	PC(18:2_18:3)	LIPID-N-0082	FFA(16:1)	LIPID-N-0509	PI(16:0_20:3)
LIPID-N-0335	PE(16:1_18:0)	LIPID-N-0086	FFA(20:1)	LIPID-N-0514	PI(20:3_18:0)
LIPID-N-0384	PE(18:3_18:1)	LIPID-N-0099	FFA(22:4)	LIPID-P-0012	Carnitine C9:0
LIPID-N-0388	PE(18:1_20:3)	LIPID-P-0006	Carnitine C4-OH	LIPID-P-0032	Carnitine C8:1-OH
LIPID-N-0508	PI(18:1_18:2)	LIPID-P-0026	Carnitine C3:1-2OH	LIPID-P-0384	LPC(20:3/0:0)
LIPID-N-0523	PI(17:0_20.4)	LIPID-P-0103	Cer(d18:0/18:0)	LIPID-P-0393	LPC(O-14:0)
LIPID-N-0538	PI(20:4_18:1)	LIPID-P-0292	HexCer(d18:1/16:0)	LIPID-P-0398	LPC(O-14:1)
LIPID-P-0238	DG(16:1_18:3)	LIPID-P-0317	Hex2Cer(d18:1/16:0)	LIPID-P-0430	LPE(20:3/0:0)
LIPID-P-0383	LPC(18:3/0:0)	LIPID-P-0548	PC(O-18:1_24:1)	LIPID-P-0489	PC(14:0_18:2)
LIPID-P-0385	LPC(18:4/0:0)	LIPID-P-0557	PC(O-20:0_22:4)	LIPID-P-0505	PC(14:0_20:4)
LIPID-P-0423	LPE(0:0/18:2)	LIPID-P-0562	PC(O-22:1_20:4)	LIPID-P-0513	PC(14:0_20:5)
LIPID-P-0424	LPE(18:2/0:0)	LIPID-P-0563	PC(O-24:1_20:4)	LIPID-P-0514	PC(15:0_20:5)
LIPID-P-0428	LPE(18:3/0:0)	LIPID-P-0567	PC(O-22:2_20:4)	LIPID-P-0520	PC(14:0_22:6)
LIPID-P-0434	LPE(20:5/0:0)	LIPID-P-0655	PE(P-18:0_22:4)	LIPID-P-0553	PC(O-14:0_20:4)
LIPID-P-0497	PC(14:0_18:3)	LIPID-P-0955	TG(14:1_14:1_16:1)	LIPID-P-0647	PE(P-18:1_18:2)
LIPID-P-0516	PC(17:1_20:4)	MADN0027	1-Methylxanthine	LIPID-P-0649	PE(P-18:0_20:3)
LIPID-P-0526	PC(16:1_22:6)	MADN0028	Xanthine	LIPID-P-0653	PE(P-17:0_20:4)
LIPID-P-0964	TG(14:1_16:1_18:1)	MADN0034	Hypoxanthine	LIPID-P-0657	PE(P-16:0_20:5)
LIPID-P-0966	TG(14:0_16:1_18:2)	MADN0042	Cis-Aconitic Acid	LIPID-P-0660	PE(P-18:0_22:5)
LIPID-P-1029	TG(16:1_16:1_16:2)	MADN0080	3-Hydroxybutyric acid	LIPID-P-0768	SM(d18:2/24:3)
LIPID-P-1030	TG(14:1_16:1_18:2)	MADN0164	Iminodiacetic acid	LIPID-P-0798	TG(14:0_18:0_20:0)
LIPID-P-1032	TG(12:0_18:1_18:3)	MADN0223	meso-Erythritol	LIPID-P-0853	TG(16:0_20:0_18:1)
LIPID-P-1033	TG(14:0_16:1_18:3)	MADN0318	3-Hydroxypicolinic acid	LIPID-P-0856	TG(18:0_18:1_20:0)
LIPID-P-1035	TG(15:0_16:1_18:3)	MADN0411	3-Amino-4-Hydroxybenzoic Acid	LIPID-P-0858	TG(16:0_18:1_22:0)
LIPID-P-1040	TG(14:0_16:0_20:4)	MADP0006	L-Aspartic Acid	LIPID-P-0892	TG(14:1_16:0_16:1)
LIPID-P-1041	TG(16:0_16:1_18:3)	MADP0080	Tryptamine	LIPID-P-0939	TG(22:0_18:1_18:1)
LIPID-P-1043	TG(16:1_17:1_18:2)	MADP0132	tryptophan betaine	LIPID-P-0940	TG(18:0_22:0_18:2)
LIPID-P-1057	TG(17:1_18:1_20:2)	MADP0270	8-Azaguanine	LIPID-P-1016	TG(18:1_20:1_22:1)
LIPID-P-1081	TG(16:0_16:2_16:3)	MADP0279	Thiamine	LIPID-P-1020	TG(24:0_18:1_18:2)
LIPID-P-1086	TG(16:1_16:1_18:3)	MADP0313	N1,N8-diacetylspermidine	MADN0035	Purine
LIPID-P-1087	TG(14:0_18:2_18:3)	MADP0316	N4-Acetylcytidine	MADN0041	α-Ketoglutaric Acid（α-KG）
LIPID-P-1088	TG(14:1_18:2_18:2)	MEDN0494	8,15-Dihete	MADN0421	2,6-Dihydroxybenzoic acid
LIPID-P-1089	TG(12:0_16:0_22:5)	MEDN0538	UDP-glucose	MADP0018	3-N-Methyl-L-Histidine
LIPID-P-1090	TG(14:0_16:1_20:4)	MEDN0602	deoxyguanosine 5'-monophosphate(dGMP)	MADP0042	S-Sulfo-L-Cysteine
LIPID-P-1093	TG(15:0_16:1_20:4)	MEDN1045	2-Amino-4,6-pteridinediol	MADP0086	Trigonelline
LIPID-P-1094	TG(16:1_17:1_18:3)	MEDN1087	UDP-D-galactose	MADP0101	Urocanic Acid
LIPID-P-1098	TG(16:0_16:1_20:4)	MEDN1092	4-acetoxyphenol	MADP0385	cyclo(pro-pro)
LIPID-P-1129	TG(14:1_18:2_18:3)	MEDN1208	6-hydroxy-3-succinylpyridine	MEDN0106	Taurochenodesoxycholic Acid
LIPID-P-1137	TG(16:1_18:2_18:3)	MEDN1691	His-Ser	MEDN0376	9,10-DiHOME
LIPID-P-1138	TG(16:0_18:2_18:4)	MEDP1077	2'-O-methyladenosine	MEDN0537	ADP-ribose
LIPID-P-1155	TG(18:1_18:1_22:4)	MEDP1194	Calcitriol	MEDN1081	12,13-DiHOME
LIPID-P-1160	TG(18:1_18:1_24:4)	MEDP1225	Urobilinogen	MEDN1104	7-ketolithocholic acid
LIPID-P-1164	TG(14:0_18:3_20:4)	MEDP1255	Urobilin	MEDN1113	12-ketolithocholic acid
LIPID-P-1166	TG(16:1_16:1_20:5)	MEDP1639	Corticosterone	MEDN1141	Apocholic acid
LIPID-P-1167	TG(16:2_18:2_18:3)	MEDP1762	Glycohyocholic acid	MEDN1191	1,2-epoxy-3-(p-nitrophenoxy) propane
LIPID-P-1170	TG(16:0_18:2_20:5)	MEDP1882	Phe-Leu	MEDN1648	CMPentylF
LIPID-P-1172	TG(18:1_18:2_18:4)	MEDP1913	N(Alpha)-Acetyl-Epsilon-(2-Propenal)Lysine	MEDN1688	FAHFA(8:0/10:0)
LIPID-P-1179	TG(16:1_16:1_24:5)	MEDP1918	Farnesylacetone	MEDP1235	Di-n-propyl phthalate
LIPID-P-1197	TG(16:1_16:1_22:6)	MEDP1931	Cyclo(Tyr-Leu)	MEDP1246	2,4-diacetamino-2,4,6-triphenoxy-D-mannopyranose
LIPID-P-1201	TG(16:1_18:1_22:6)	MEDP1953	Eritadenine	MEDP1693	LPC(12:0/0:0)
LIPID-P-1213	TG(16:0_18:4_20:5)			MEDP1919	Cyclo(Pro-Leu)
LIPID-P-1215	TG(16:1_18:2_22:6)			MEDP1935	Ile-Asp
LIPID-P-1224	TG(16:1_20:4_20:5)
MADN0222	Daidzein
MADN0471	PI(16:0e/15-HETE)
MADP0024	L-Carnosine
MADP0135	L-Threonine
MEDN1022	5,6-Dimethylbenzimidazole
MEDN1064	N-arachidene glycine
MEDN1159	FFA(15:1)
MEDN1264	LPE(0:0/22:4)
MEDN1277	LPE(0:0/20:5)
MEDN1283	LPE(0:0/18:3)
MEDN1287	LPE(0:0/16:1)
MEDP0529	Indole-3-acetamide
MEDP1360	Mycosporine glycine
MEDP1453	MG(0:0/20:5/0:0)
MEDP1875	LPE(17:1/0:0)
