# Supplementary material for: Plasma proteomic and metabolomic signatures of B‐ALL patients during CAR‐T cell therapy
Source: Clin Transl Med. 2023 Mar 20;13(3):e1225. doi: 10.1002/ctm2.1225 (PMC10026086; doi:10.1002/ctm2.1225)
Supplement: Supplementary file 11 — Supporting Information [file CTM2-13-e1225-s010.xlsx]

## Sheet: WMC1
Supplementary Table 10. The functional annotations of differentially expressed metabolites in the WMC1 by KEGG, related to Figure 2D
Metabolic pathways		Glycerolipid metabolism		Thermogenesis		Regulation of lipolysis in adipocytes		Insulin resistance		Fat digestion and absorption		Vitamin digestion and absorption		Cholesterol metabolism		Lipid and atherosclerosis
LIPID-P-0964	TG(14:1_16:1_18:1)	LIPID-P-1224	TG(16:1_20:4_20:5)	LIPID-P-1081	TG(16:0_16:2_16:3)	LIPID-P-1160	TG(18:1_18:1_24:4)	LIPID-P-1033	TG(14:0_16:1_18:3)	LIPID-P-1155	TG(18:1_18:1_22:4)	LIPID-P-1040	TG(14:0_16:0_20:4)	LIPID-P-1167	TG(16:2_18:2_18:3)	LIPID-P-1129	TG(14:1_18:2_18:3)
MADP0024	L-Carnosine	LIPID-P-1029	TG(16:1_16:1_16:2)	LIPID-P-1041	TG(16:0_16:1_18:3)	LIPID-P-1164	TG(14:0_18:3_20:4)	LIPID-P-1215	TG(16:1_18:2_22:6)	LIPID-P-1057	TG(17:1_18:1_20:2)	LIPID-P-1032	TG(12:0_18:1_18:3)	LIPID-P-1088	TG(14:1_18:2_18:2)	LIPID-P-1030	TG(14:1_16:1_18:2)
LIPID-P-1030	TG(14:1_16:1_18:2)	LIPID-P-0238	DG(16:1_18:3)	LIPID-P-1087	TG(14:0_18:2_18:3)	LIPID-P-1093	TG(15:0_16:1_20:4)	LIPID-P-1090	TG(14:0_16:1_20:4)	LIPID-P-1170	TG(16:0_18:2_20:5)	LIPID-P-1197	TG(16:1_16:1_22:6)	LIPID-P-0964	TG(14:1_16:1_18:1)	LIPID-P-1093	TG(15:0_16:1_20:4)
MADN0222	Daidzein	LIPID-P-1155	TG(18:1_18:1_22:4)	LIPID-P-1032	TG(12:0_18:1_18:3)	LIPID-P-1129	TG(14:1_18:2_18:3)	LIPID-P-1094	TG(16:1_17:1_18:3)	LIPID-P-1098	TG(16:0_16:1_20:4)	LIPID-P-1041	TG(16:0_16:1_18:3)	LIPID-P-1179	TG(16:1_16:1_24:5)	LIPID-P-1160	TG(18:1_18:1_24:4)
LIPID-P-1093	TG(15:0_16:1_20:4)	LIPID-P-1057	TG(17:1_18:1_20:2)	LIPID-P-1197	TG(16:1_16:1_22:6)	LIPID-P-1030	TG(14:1_16:1_18:2)	LIPID-P-1086	TG(16:1_16:1_18:3)	LIPID-P-1224	TG(16:1_20:4_20:5)	LIPID-P-1081	TG(16:0_16:2_16:3)	LIPID-P-1093	TG(15:0_16:1_20:4)	LIPID-P-1164	TG(14:0_18:3_20:4)
LIPID-P-1088	TG(14:1_18:2_18:2)	LIPID-P-1098	TG(16:0_16:1_20:4)	LIPID-P-1040	TG(14:0_16:0_20:4)	LIPID-P-1179	TG(16:1_16:1_24:5)	LIPID-P-1138	TG(16:0_18:2_18:4)	LIPID-P-1029	TG(16:1_16:1_16:2)	LIPID-P-1087	TG(14:0_18:2_18:3)	LIPID-P-1164	TG(14:0_18:3_20:4)	LIPID-P-1179	TG(16:1_16:1_24:5)
LIPID-P-1197	TG(16:1_16:1_22:6)	LIPID-P-1170	TG(16:0_18:2_20:5)	LIPID-P-1088	TG(14:1_18:2_18:2)	LIPID-P-0964	TG(14:1_16:1_18:1)	LIPID-P-1089	TG(12:0_16:0_22:5)	LIPID-P-1166	TG(16:1_16:1_20:5)	LIPID-P-1164	TG(14:0_18:3_20:4)	LIPID-P-1160	TG(18:1_18:1_24:4)	LIPID-P-0964	TG(14:1_16:1_18:1)
LIPID-P-1032	TG(12:0_18:1_18:3)	LIPID-P-0966	TG(14:0_16:1_18:2)	LIPID-P-1167	TG(16:2_18:2_18:3)	LIPID-P-1167	TG(16:2_18:2_18:3)	LIPID-P-1172	TG(18:1_18:2_18:4)	LIPID-P-1137	TG(16:1_18:2_18:3)	LIPID-P-1160	TG(18:1_18:1_24:4)	LIPID-P-1030	TG(14:1_16:1_18:2)	LIPID-P-1167	TG(16:2_18:2_18:3)
LIPID-P-1040	TG(14:0_16:0_20:4)	LIPID-P-1201	TG(16:1_18:1_22:6)	LIPID-P-0964	TG(14:1_16:1_18:1)	LIPID-P-1088	TG(14:1_18:2_18:2)	LIPID-P-1043	TG(16:1_17:1_18:2)	LIPID-P-1213	TG(16:0_18:4_20:5)	LIPID-P-1093	TG(15:0_16:1_20:4)	LIPID-P-1129	TG(14:1_18:2_18:3)	LIPID-P-1088	TG(14:1_18:2_18:2)
LIPID-P-1087	TG(14:0_18:2_18:3)	LIPID-P-1043	TG(16:1_17:1_18:2)	LIPID-P-1179	TG(16:1_16:1_24:5)	LIPID-P-1040	TG(14:0_16:0_20:4)	LIPID-P-1201	TG(16:1_18:1_22:6)	LIPID-P-1035	TG(15:0_16:1_18:3)	LIPID-P-1030	TG(14:1_16:1_18:2)	LIPID-P-1081	TG(16:0_16:2_16:3)	LIPID-P-1040	TG(14:0_16:0_20:4)
MEDN1022	5,6-Dimethylbenzimidazole	LIPID-P-1166	TG(16:1_16:1_20:5)	LIPID-P-1164	TG(14:0_18:3_20:4)	LIPID-P-1032	TG(12:0_18:1_18:3)	LIPID-P-0966	TG(14:0_16:1_18:2)	LIPID-P-0966	TG(14:0_16:1_18:2)	LIPID-P-1129	TG(14:1_18:2_18:3)	LIPID-P-1041	TG(16:0_16:1_18:3)	LIPID-P-1197	TG(16:1_16:1_22:6)
LIPID-P-1166	TG(16:1_16:1_20:5)	LIPID-P-1137	TG(16:1_18:2_18:3)	LIPID-P-1160	TG(18:1_18:1_24:4)	LIPID-P-1197	TG(16:1_16:1_22:6)	LIPID-P-1213	TG(16:0_18:4_20:5)	LIPID-P-1201	TG(16:1_18:1_22:6)	LIPID-P-0964	TG(14:1_16:1_18:1)	LIPID-P-1087	TG(14:0_18:2_18:3)	LIPID-P-1032	TG(12:0_18:1_18:3)
LIPID-P-1035	TG(15:0_16:1_18:3)	LIPID-P-1035	TG(15:0_16:1_18:3)	LIPID-P-1093	TG(15:0_16:1_20:4)	LIPID-P-1041	TG(16:0_16:1_18:3)	LIPID-P-1035	TG(15:0_16:1_18:3)	LIPID-P-1043	TG(16:1_17:1_18:2)	LIPID-P-1179	TG(16:1_16:1_24:5)	LIPID-P-1197	TG(16:1_16:1_22:6)	LIPID-P-1087	TG(14:0_18:2_18:3)
LIPID-P-1057	TG(17:1_18:1_20:2)	LIPID-P-1213	TG(16:0_18:4_20:5)	LIPID-P-1129	TG(14:1_18:2_18:3)	LIPID-P-1081	TG(16:0_16:2_16:3)	LIPID-P-1137	TG(16:1_18:2_18:3)	LIPID-P-1172	TG(18:1_18:2_18:4)	LIPID-P-1088	TG(14:1_18:2_18:2)	LIPID-P-1032	TG(12:0_18:1_18:3)	LIPID-P-1081	TG(16:0_16:2_16:3)
LIPID-P-1170	TG(16:0_18:2_20:5)	LIPID-P-1172	TG(18:1_18:2_18:4)	LIPID-P-1030	TG(14:1_16:1_18:2)	LIPID-P-1087	TG(14:0_18:2_18:3)	LIPID-P-1166	TG(16:1_16:1_20:5)	LIPID-P-1089	TG(12:0_16:0_22:5)	LIPID-P-1167	TG(16:2_18:2_18:3)	LIPID-P-1040	TG(14:0_16:0_20:4)	LIPID-P-1041	TG(16:0_16:1_18:3)
LIPID-N-0228	PC(16:1_16:1)	LIPID-P-1089	TG(12:0_16:0_22:5)	LIPID-P-1089	TG(12:0_16:0_22:5)	LIPID-P-1201	TG(16:1_18:1_22:6)	LIPID-P-1029	TG(16:1_16:1_16:2)	LIPID-P-1138	TG(16:0_18:2_18:4)	LIPID-P-1033	TG(14:0_16:1_18:3)	LIPID-P-1098	TG(16:0_16:1_20:4)	LIPID-P-0966	TG(14:0_16:1_18:2)
LIPID-P-1224	TG(16:1_20:4_20:5)	LIPID-P-1090	TG(14:0_16:1_20:4)	LIPID-P-1172	TG(18:1_18:2_18:4)	LIPID-P-1043	TG(16:1_17:1_18:2)	LIPID-P-1224	TG(16:1_20:4_20:5)	LIPID-P-1086	TG(16:1_16:1_18:3)	LIPID-P-1215	TG(16:1_18:2_22:6)	LIPID-P-1170	TG(16:0_18:2_20:5)	LIPID-P-1201	TG(16:1_18:1_22:6)
LIPID-P-1029	TG(16:1_16:1_16:2)	LIPID-P-1094	TG(16:1_17:1_18:3)	LIPID-P-1086	TG(16:1_16:1_18:3)	LIPID-P-0966	TG(14:0_16:1_18:2)	LIPID-P-1098	TG(16:0_16:1_20:4)	LIPID-P-1094	TG(16:1_17:1_18:3)	LIPID-P-1094	TG(16:1_17:1_18:3)	LIPID-P-1155	TG(18:1_18:1_22:4)	LIPID-P-1043	TG(16:1_17:1_18:2)
LIPID-P-1215	TG(16:1_18:2_22:6)	LIPID-P-1215	TG(16:1_18:2_22:6)	LIPID-P-1138	TG(16:0_18:2_18:4)	LIPID-P-1035	TG(15:0_16:1_18:3)	LIPID-P-1170	TG(16:0_18:2_20:5)	LIPID-P-1090	TG(14:0_16:1_20:4)	LIPID-P-1090	TG(14:0_16:1_20:4)	LIPID-P-1057	TG(17:1_18:1_20:2)	LIPID-P-1166	TG(16:1_16:1_20:5)
LIPID-P-1172	TG(18:1_18:2_18:4)	LIPID-P-1033	TG(14:0_16:1_18:3)	LIPID-P-1033	TG(14:0_16:1_18:3)	LIPID-P-1213	TG(16:0_18:4_20:5)	LIPID-P-1057	TG(17:1_18:1_20:2)	LIPID-P-1215	TG(16:1_18:2_22:6)	LIPID-P-1086	TG(16:1_16:1_18:3)	LIPID-P-1029	TG(16:1_16:1_16:2)	LIPID-P-1137	TG(16:1_18:2_18:3)
LIPID-P-1179	TG(16:1_16:1_24:5)	LIPID-P-1138	TG(16:0_18:2_18:4)	LIPID-P-1215	TG(16:1_18:2_22:6)	LIPID-P-1137	TG(16:1_18:2_18:3)	LIPID-P-1155	TG(18:1_18:1_22:4)	LIPID-P-1033	TG(14:0_16:1_18:3)	LIPID-P-1138	TG(16:0_18:2_18:4)	LIPID-P-1224	TG(16:1_20:4_20:5)	LIPID-P-1035	TG(15:0_16:1_18:3)
LIPID-P-1129	TG(14:1_18:2_18:3)	LIPID-P-1086	TG(16:1_16:1_18:3)	LIPID-P-1094	TG(16:1_17:1_18:3)	LIPID-P-1166	TG(16:1_16:1_20:5)	LIPID-P-1040	TG(14:0_16:0_20:4)	LIPID-P-1167	TG(16:2_18:2_18:3)	LIPID-P-1089	TG(12:0_16:0_22:5)	LIPID-P-1137	TG(16:1_18:2_18:3)	LIPID-P-1213	TG(16:0_18:4_20:5)
LIPID-P-1160	TG(18:1_18:1_24:4)	LIPID-P-1167	TG(16:2_18:2_18:3)	LIPID-P-1090	TG(14:0_16:1_20:4)	LIPID-P-1029	TG(16:1_16:1_16:2)	LIPID-P-1032	TG(12:0_18:1_18:3)	LIPID-P-1088	TG(14:1_18:2_18:2)	LIPID-P-1172	TG(18:1_18:2_18:4)	LIPID-P-1213	TG(16:0_18:4_20:5)	LIPID-P-1224	TG(16:1_20:4_20:5)
LIPID-P-0516	PC(17:1_20:4)	LIPID-P-1088	TG(14:1_18:2_18:2)	LIPID-P-1170	TG(16:0_18:2_20:5)	LIPID-P-1224	TG(16:1_20:4_20:5)	LIPID-P-1197	TG(16:1_16:1_22:6)	LIPID-P-0964	TG(14:1_16:1_18:1)	LIPID-P-1201	TG(16:1_18:1_22:6)	LIPID-P-1035	TG(15:0_16:1_18:3)	LIPID-P-1029	TG(16:1_16:1_16:2)
LIPID-P-1164	TG(14:0_18:3_20:4)	LIPID-P-1030	TG(14:1_16:1_18:2)	LIPID-P-1098	TG(16:0_16:1_20:4)	LIPID-P-1098	TG(16:0_16:1_20:4)	LIPID-P-1041	TG(16:0_16:1_18:3)	LIPID-P-1179	TG(16:1_16:1_24:5)	LIPID-P-1043	TG(16:1_17:1_18:2)	LIPID-P-1166	TG(16:1_16:1_20:5)	LIPID-P-1155	TG(18:1_18:1_22:4)
LIPID-P-1167	TG(16:2_18:2_18:3)	LIPID-P-1129	TG(14:1_18:2_18:3)	LIPID-P-1057	TG(17:1_18:1_20:2)	LIPID-P-1170	TG(16:0_18:2_20:5)	LIPID-P-1081	TG(16:0_16:2_16:3)	LIPID-P-1129	TG(14:1_18:2_18:3)	LIPID-P-0966	TG(14:0_16:1_18:2)	LIPID-P-0966	TG(14:0_16:1_18:2)	LIPID-P-1057	TG(17:1_18:1_20:2)
LIPID-N-0335	PE(16:1_18:0)	LIPID-P-1093	TG(15:0_16:1_20:4)	LIPID-P-1155	TG(18:1_18:1_22:4)	LIPID-P-1057	TG(17:1_18:1_20:2)	LIPID-P-1087	TG(14:0_18:2_18:3)	LIPID-P-1030	TG(14:1_16:1_18:2)	LIPID-P-1035	TG(15:0_16:1_18:3)	LIPID-P-1201	TG(16:1_18:1_22:6)	LIPID-P-1170	TG(16:0_18:2_20:5)
LIPID-P-1081	TG(16:0_16:2_16:3)	LIPID-P-1164	TG(14:0_18:3_20:4)	LIPID-P-1029	TG(16:1_16:1_16:2)	LIPID-P-1155	TG(18:1_18:1_22:4)	LIPID-P-1160	TG(18:1_18:1_24:4)	LIPID-P-1093	TG(15:0_16:1_20:4)	LIPID-P-1213	TG(16:0_18:4_20:5)	LIPID-P-1043	TG(16:1_17:1_18:2)	LIPID-P-1098	TG(16:0_16:1_20:4)
LIPID-P-1041	TG(16:0_16:1_18:3)	LIPID-P-1160	TG(18:1_18:1_24:4)	LIPID-P-1224	TG(16:1_20:4_20:5)	LIPID-P-1033	TG(14:0_16:1_18:3)	LIPID-P-1164	TG(14:0_18:3_20:4)	LIPID-P-1164	TG(14:0_18:3_20:4)	LIPID-P-1137	TG(16:1_18:2_18:3)	LIPID-P-1089	TG(12:0_16:0_22:5)	LIPID-P-1094	TG(16:1_17:1_18:3)
LIPID-N-0384	PE(18:3_18:1)	LIPID-P-1179	TG(16:1_16:1_24:5)	LIPID-P-1213	TG(16:0_18:4_20:5)	LIPID-P-1215	TG(16:1_18:2_22:6)	LIPID-P-1093	TG(15:0_16:1_20:4)	LIPID-P-1160	TG(18:1_18:1_24:4)	LIPID-P-1166	TG(16:1_16:1_20:5)	LIPID-P-1172	TG(18:1_18:2_18:4)	LIPID-P-1090	TG(14:0_16:1_20:4)
LIPID-P-1137	TG(16:1_18:2_18:3)	LIPID-P-0964	TG(14:1_16:1_18:1)	LIPID-P-1035	TG(15:0_16:1_18:3)	LIPID-P-1094	TG(16:1_17:1_18:3)	LIPID-P-1129	TG(14:1_18:2_18:3)	LIPID-P-1087	TG(14:0_18:2_18:3)	LIPID-P-1029	TG(16:1_16:1_16:2)	LIPID-P-1086	TG(16:1_16:1_18:3)	LIPID-P-1033	TG(14:0_16:1_18:3)
LIPID-P-1213	TG(16:0_18:4_20:5)	LIPID-P-1087	TG(14:0_18:2_18:3)	LIPID-P-1137	TG(16:1_18:2_18:3)	LIPID-P-1090	TG(14:0_16:1_20:4)	LIPID-P-1030	TG(14:1_16:1_18:2)	LIPID-P-1041	TG(16:0_16:1_18:3)	LIPID-P-1224	TG(16:1_20:4_20:5)	LIPID-P-1138	TG(16:0_18:2_18:4)	LIPID-P-1215	TG(16:1_18:2_22:6)
LIPID-P-0966	TG(14:0_16:1_18:2)	LIPID-P-1041	TG(16:0_16:1_18:3)	LIPID-P-1166	TG(16:1_16:1_20:5)	LIPID-P-1086	TG(16:1_16:1_18:3)	LIPID-P-0964	TG(14:1_16:1_18:1)	LIPID-P-1081	TG(16:0_16:2_16:3)	LIPID-P-1098	TG(16:0_16:1_20:4)	LIPID-P-1215	TG(16:1_18:2_22:6)	LIPID-P-1138	TG(16:0_18:2_18:4)
LIPID-P-1043	TG(16:1_17:1_18:2)	LIPID-P-1081	TG(16:0_16:2_16:3)	LIPID-P-1201	TG(16:1_18:1_22:6)	LIPID-P-1138	TG(16:0_18:2_18:4)	LIPID-P-1179	TG(16:1_16:1_24:5)	LIPID-P-1197	TG(16:1_16:1_22:6)	LIPID-P-1170	TG(16:0_18:2_20:5)	LIPID-P-1033	TG(14:0_16:1_18:3)	LIPID-P-1086	TG(16:1_16:1_18:3)
LIPID-P-1201	TG(16:1_18:1_22:6)	LIPID-P-1040	TG(14:0_16:0_20:4)	LIPID-P-1043	TG(16:1_17:1_18:2)	LIPID-P-1089	TG(12:0_16:0_22:5)	LIPID-P-1167	TG(16:2_18:2_18:3)	LIPID-P-1032	TG(12:0_18:1_18:3)	LIPID-P-1057	TG(17:1_18:1_20:2)	LIPID-P-1094	TG(16:1_17:1_18:3)	LIPID-P-1172	TG(18:1_18:2_18:4)
LIPID-P-1155	TG(18:1_18:1_22:4)	LIPID-P-1197	TG(16:1_16:1_22:6)	LIPID-P-0966	TG(14:0_16:1_18:2)	LIPID-P-1172	TG(18:1_18:2_18:4)	LIPID-P-1088	TG(14:1_18:2_18:2)	LIPID-P-1040	TG(14:0_16:0_20:4)	LIPID-P-1155	TG(18:1_18:1_22:4)	LIPID-P-1090	TG(14:0_16:1_20:4)	LIPID-P-1089	TG(12:0_16:0_22:5)
LIPID-N-0287	PC(18:2_18:3)	LIPID-P-1032	TG(12:0_18:1_18:3)
LIPID-P-1098	TG(16:0_16:1_20:4)
LIPID-P-0238	DG(16:1_18:3)
LIPID-P-1138	TG(16:0_18:2_18:4)
LIPID-P-1086	TG(16:1_16:1_18:3)
MEDP0529	Indole-3-acetamide
LIPID-P-1090	TG(14:0_16:1_20:4)
LIPID-P-1094	TG(16:1_17:1_18:3)
LIPID-P-0497	PC(14:0_18:3)
LIPID-P-1033	TG(14:0_16:1_18:3)
LIPID-P-0526	PC(16:1_22:6)
LIPID-N-0388	PE(18:1_20:3)
LIPID-P-1089	TG(12:0_16:0_22:5)

## Sheet: WMC2
Supplementary Table 10. The functional annotations of differentially expressed metabolites in the WMC2 by KEGG, related to Figure 2D
Neuroactive ligand-receptor interaction		Purine metabolism
MADP0080	Tryptamine	MEDN0602	deoxyguanosine 5'-monophosphate(dGMP)
MADP0006	L-Aspartic Acid	MADN0028	Xanthine
LIPID-N-0056	PGE2	MADN0034	Hypoxanthine

## Sheet: WMC3
Supplementary Table 10. The functional annotations of differentially expressed metabolites in the WMC3 by KEGG, related to Figure 2D
Glycerophospholipid metabolism		Retrograde endocannabinoid signaling		Glycosylphosphatidylinositol (GPI)-anchor biosynthesis		Autophagy - other		Autophagy - animal		Pathogenic Escherichia coli infection		Kaposi sarcoma-associated herpesvirus infection
LIPID-P-0553	PC(O-14:0_20:4)	LIPID-P-0649	PE(P-18:0_20:3)	LIPID-P-0657	PE(P-16:0_20:5)	LIPID-P-0657	PE(P-16:0_20:5)	LIPID-P-0647	PE(P-18:1_18:2)	LIPID-P-0649	PE(P-18:0_20:3)	LIPID-P-0660	PE(P-18:0_22:5)
LIPID-P-0657	PE(P-16:0_20:5)	LIPID-P-0514	PC(15:0_20:5)	LIPID-P-0653	PE(P-17:0_20:4)	LIPID-P-0653	PE(P-17:0_20:4)	LIPID-P-0649	PE(P-18:0_20:3)	LIPID-P-0647	PE(P-18:1_18:2)	LIPID-P-0657	PE(P-16:0_20:5)
LIPID-P-0398	LPC(O-14:1)	LIPID-P-0505	PC(14:0_20:4)	LIPID-P-0660	PE(P-18:0_22:5)	LIPID-P-0660	PE(P-18:0_22:5)	LIPID-P-0660	PE(P-18:0_22:5)	LIPID-P-0657	PE(P-16:0_20:5)	LIPID-P-0653	PE(P-17:0_20:4)
LIPID-P-0660	PE(P-18:0_22:5)	LIPID-P-0520	PC(14:0_22:6)	LIPID-P-0649	PE(P-18:0_20:3)	LIPID-P-0649	PE(P-18:0_20:3)	LIPID-P-0653	PE(P-17:0_20:4)	LIPID-P-0653	PE(P-17:0_20:4)	LIPID-P-0647	PE(P-18:1_18:2)
LIPID-P-0489	PC(14:0_18:2)	LIPID-P-0657	PE(P-16:0_20:5)	LIPID-P-0647	PE(P-18:1_18:2)	LIPID-P-0647	PE(P-18:1_18:2)	LIPID-P-0657	PE(P-16:0_20:5)	LIPID-P-0660	PE(P-18:0_22:5)	LIPID-P-0649	PE(P-18:0_20:3)
LIPID-P-0505	PC(14:0_20:4)	LIPID-P-0553	PC(O-14:0_20:4)
LIPID-P-0520	PC(14:0_22:6)	LIPID-P-0489	PC(14:0_18:2)
LIPID-P-0514	PC(15:0_20:5)	LIPID-P-0660	PE(P-18:0_22:5)
LIPID-P-0649	PE(P-18:0_20:3)	LIPID-N-0294	PC(18:2_20:3)
LIPID-P-0393	LPC(O-14:0)	LIPID-P-0647	PE(P-18:1_18:2)
LIPID-P-0653	PE(P-17:0_20:4)	LIPID-P-0653	PE(P-17:0_20:4)
LIPID-P-0513	PC(14:0_20:5)	LIPID-P-0513	PC(14:0_20:5)
LIPID-P-0647	PE(P-18:1_18:2)
LIPID-N-0294	PC(18:2_20:3)
LIPID-P-0384	LPC(20:3/0:0)
