# Supplementary material for: Plasma proteomic and metabolomic signatures of B‐ALL patients during CAR‐T cell therapy
Source: Clin Transl Med. 2023 Mar 20;13(3):e1225. doi: 10.1002/ctm2.1225 (PMC10026086; doi:10.1002/ctm2.1225)
Supplement: Supplementary file 12 — Supporting Information [file CTM2-13-e1225-s012.xlsx]

## Sheet: Sheet 1
Supplementary Table 11. The differentially expressed metabolites between CS patients and NCS patients at the time point of Day 14.
Index	Formula	Compounds	CAS	D14-1	D14-2	D14-3	D14-4	D14-5	D14-6	D14-7	D14-8	D14-9	D14-10	D14-11	D14-12	D14-13	D14-14	D14-15	D14-16	D14-17	D14-18	D14-19	D14-20	VIP	p_value	Fold_Change	Log2FC	Type
MADN0020	C13H16N2O4	Phenylacetyl-L-Glutamine	28047-15-6	8764400	196620	340060	2067700	4429300	228780	12405000	1285000	487710	1140600	7310500	3116500	5800900	5392100	149080	2535700	417510	418950	1393900	2379700	1.56074	0.0282754	0.259469	-1.94636	down
MADN0107	C7H10O5	Shikimic Acid	138-59-0	6922.9	40945	14906	46291	25134	20451	1279.4	12829	28774	14070	17950	12816	2557.2	16392	19001	5893.2	27689	159200	136250	54368	1.26708	0.0239854	4.20623	2.07253	up
MADN0222	C15H10O4	Daidzein	486-66-8	705030	837260	3811100	2890200	826440	4123500	811750	619460	320950	553550	638040	189970	1095700	776170	4746300	447800	476780	600330	581060	566990	1.13157	0.0360223	2.80784	1.48946	up
MADN0318	C6H5NO3	3-Hydroxypicolinic acid	874-24-8	184250	45176	88600	70053	142480	126740	145720	98134	32974	294420	289360	213080	93918	155750	121380	322840	76342	76268	66110	152200	2.06116	0.00165426	0.399254	-1.32462	down
MADN0482	C43H74NO8P	PE(16:1e/14-HDoHE)	-	2094700	5666800	4363600	4321300	3631500	3945200	5173900	3269900	14063000	999220	3861000	1724500	13622000	3453800	5021600	2326900	7235000	3881800	7798200	11156000	1.74587	0.00401578	2.41273	1.27067	up
MADP0080	C10H12N2	Tryptamine	61-54-1	243770	111310	272490	419850	228810	341350	463800	981580	699930	21492	298430	228150	1258500	373100	676740	164130	370580	1208600	237880	168480	1.0685	0.0348257	2.09516	1.06706	up
MADP0086	C7H7NO2	Trigonelline	535-83-1	5242200	1822600	1365100	3072400	1087100	1485800	10423000	1176500	481510	9237700	5526800	3092700	1572100	2446200	2202500	2016800	1836000	858090	457780	159580	1.81795	0.0168123	0.249163	-2.00484	down
MADP0092	C6H13NO2	6-Aminocaproic Acid	60-32-2	1546.5	514.49	2064.5	521.31	3080.9	213580	2099.3	511.15	367260	1558.7	1032.2	5195.7	983570	1041.3	512.82	2094	194260	634370	1252000	3089.9	1.2019	0.0341506	135.111	7.078	up
MADP0095	C10H12N2O3	Kynurenine	343-65-7	176530	275930	129850	318890	291800	332640	187930	575100	625510	87637	228410	120200	2003400	208970	428470	192710	341940	965270	206800	225540	1.51855	0.0285392	3.00991	1.58972	up
MADP0101	C6H6N2O2	Urocanic Acid	104-98-3	396800	213860	139900	212180	102320	95580	803990	95255	48158	710350	411750	218900	108110	221700	194360	191740	151540	79925	47878	19399	1.85194	0.0162426	0.274852	-1.86327	down
MADP0313	C11H23N3O2	N1,N8-diacetylspermidine	82414-35-5	360870	288750	1448200	520190	871950	917990	596900	294200	1062200	140310	225320	77985	1135700	128460	217040	240970	245670	1433500	1215200	176880	1.72825	0.0038292	2.98829	1.57932	up
MADP0439	C40H80NO7P	PC(16:0/P-16:0)	-	2674600	4556300	6150100	3504600	7213100	10794000	5750300	2938200	18648000	5204200	3629300	1919100	16131000	3884100	6704300	2979900	3552100	10355000	9167800	7899500	1.69867	0.00598374	2.22514	1.1539	up
MADP0443	C42H80NO7P	PC(16:1(9Z)/P-18:1(11Z))	-	2733700	5553800	4521000	3070000	8121100	12858000	6164500	1966600	7970300	4710700	3027500	2270100	18881000	3549900	11469000	3868900	5664600	12746000	7981800	6418100	1.68816	0.00558001	2.19312	1.13298	up
MADP0462	C43H76NO7P	PE(20:4(5Z,8Z,11Z,14Z)/P-18:1(11Z))	-	4635800	1864300	3210900	4137200	4057700	2452700	2844500	1350300	1851300	3323500	5094700	6663200	2894800	10473000	2766200	4631100	2618600	3136200	611020	794720	1.87951	0.0224783	0.453833	-1.13977	down
MADP0465	C43H78NO7P	PE(20:4(5Z,8Z,11Z,14Z)/P-18:0)	-	9385200	2273600	7026800	6640500	6168100	3018500	7075400	4018500	2853200	7445800	11016000	12079000	4317000	20212000	4164900	8839900	4668300	3332700	1139100	2320900	2.27377	0.00597653	0.367753	-1.44319	down
MEDN1083	C18H38NO5P	Sphingosine 1-phosphate	26993-30-6	2965800	1628500	2251400	1156300	2628800	1488900	4557700	3356400	3109400	7038800	8110600	4648000	3020600	3780300	2987700	9242600	3590200	3914200	1583600	3653300	2.026	0.0122741	0.458721	-1.12431	down
MEDN1104	C24H38O4	7-ketolithocholic acid	4651-67-6	1928000	6049	169810	5283.5	580390	8281.8	848920	128080	9249.9	818600	37823	194660	22070	314830	2635.3	1182500	54523	19501	8843.3	38880	1.84353	0.0338009	0.106533	-3.23063	down
MEDN1113	C24H38O4	12-ketolithocholic acid	5130-29-0	1928000	6049	169810	5283.5	580390	8281.8	848920	128080	9249.9	818600	37823	194660	22070	314830	2635.3	1182500	54523	19501	8843.3	38880	1.84353	0.0338009	0.106533	-3.23063	down
MEDN1141	C24H38O4	Apocholic acid	641-81-6	1928000	6049	169810	5283.5	580390	8281.8	848920	128080	9249.9	818600	37823	194660	22070	314830	2635.3	1182500	54523	19501	8843.3	38880	1.84353	0.0338009	0.106533	-3.23063	down
MEDN1172	C18H40NO5P	Sphinganine 1-phosphate	19794-97-9	42178	5604.8	46852	22472	23718	17754	79770	70535	49686	100880	111950	99255	44487	79995	37947	131510	78584	80617	30339	44509	1.78222	0.00249085	0.46136	-1.11603	down
MEDP0529	C10H10N2O	Indole-3-acetamide	879-37-8	246370	272750	421500	486030	419770	533470	392190	473820	857500	162790	368510	199130	2486400	340740	860130	225490	432840	775520	772530	309880	1.7297	0.0216249	2.53261	1.34062	up
MEDP0871	C18H39NO2	Dihydro-D-sphingosine	764-22-7	543000	140120	245110	116680	387770	201330	349600	433280	551780	520670	2370000	949460	293100	1100800	274950	1175100	314730	211790	254060	533320	2.20034	0.0351287	0.304088	-1.71744	down
MEDP1382	C27H45NO4	Carnitine ph-C14	-	180040	41053	45027	43311	79551	12722	171010	40297	109220	339000	197720	83886	35156	121720	46081	210640	58412	42664	19124	64173	2.2933	0.00361904	0.262947	-1.92715	down
MEDP1412	C20H37NO4	Carnitine C13:1	-	312770	270520	179740	218160	165510	63648	77858	260030	634120	58101	139240	87452	414070	126790	133070	89685	306370	382120	378080	182850	1.43639	0.0116064	2.16635	1.11526	up
MEDP1416	C18H35NO4	Carnitine C11:0	-	15083	44629	25152	11585	13167	9886.1	22953	41960	27275	1517.2	15651	12130	49463	8626.9	16504	23851	12207	52095	42253	26135	1.46484	0.0134146	2.00853	1.00614	up
MEDP1449	C25H38O4	MG(0:0/22:6/0:0)	-	57667	79102	55346	192810	49401	40687	46697	25944	86573	9431	17923	14076	72995	18899	100010	17828	44466	23229	56134	114010	1.8639	0.00495211	2.77521	1.4726	up
MEDP1450	C25H38O4	MG(22:6/0:0/0:0)	-	57667	79102	55346	192810	49401	40687	46697	25944	86573	9431	17923	14076	72995	18899	100010	17828	44466	23229	56134	114010	1.8639	0.00495211	2.77521	1.4726	up
MEDP1455	C23H38O4	MG(20:4/0:0/0:0)	-	89288	221240	162030	267430	226850	250400	100200	53284	155670	68809	38780	40998	239510	34803	210120	87228	149470	104170	131960	174170	2.15478	2.37639e-05	2.74588	1.45727	up
MEDP1921	C9H17N3O5	Thr-Gln	96337-79-0	154510	4194	3502.4	33968	80370	5297.5	196890	8916.7	14003	31004	135290	59910	77794	113100	3417.2	42823	5177.3	10174	31234	39604	1.64386	0.013327	0.233179	-2.10049	down
LIPID-N-0228	C40H76NO8P	PC(16:1_16:1)	-	58162	960350	566790	397790	1318300	1383100	126360	48065	93603	316970	406760	107950	1236000	445060	1824200	239690	448830	803800	838850	762430	1.36762	0.00201914	3.38158	1.7577	up
LIPID-N-0354	C41H78NO8P	PE(20:2_16:0)	-	46521	123600	37403	40368	149330	87278	41794	59332	204810	8802.5	72370	31294	157820	40666	56903	112020	56994	137060	98373	138550	1.44682	0.0128366	2.05323	1.03789	up
LIPID-N-0369	C41H76NO8P	PE(16:0_20:3)	-	94669	481190	133850	216690	567450	507440	235100	156880	496310	78106	256990	98151	576950	162580	302120	104510	196670	505230	424250	236240	1.91957	0.000615475	2.50974	1.32754	up
LIPID-N-0388	C43H78NO8P	PE(18:1_20:3)	-	204230	360420	69617	141610	787920	1075800	127670	29675	145350	29283	234300	30997	497310	93533	447170	131660	170240	419590	476680	144800	1.43493	0.0153676	3.01337	1.59138	up
LIPID-N-0393	C45H82NO8P	PE(20:4_20:0)	-	55807	17904	41287	9594.6	37952	46518	16322	7754.9	20028	69345	115580	47327	45880	36637	31737	87105	21690	18382	34119	18310	1.53556	0.0338388	0.441659	-1.179	down
LIPID-N-0400	C43H76NO8P	PE(18:0_20:5)	-	260910	125190	38882	234350	335000	382470	175860	256930	199850	93561	153150	90356	317300	16918	222510	36867	322040	237030	442670	737770	1.68058	0.00582952	2.50616	1.32548	up
LIPID-N-0401	C43H76NO8P	PE(16:0_22:5)	-	226970	1134600	476620	512430	447350	547490	679410	85118	1191400	67284	285590	204990	1480900	105330	499140	472020	451410	745170	630860	490280	1.61904	0.0111673	2.29268	1.19703	up
LIPID-N-0413	C43H74NO8P	PE(22:6_16:0)	-	1451500	3995300	3159600	2953700	3041600	2533900	4035300	1947600	8105800	730990	2861900	1325200	7600800	2461400	3639400	1866800	4146700	3272300	5208300	5840200	1.72494	0.00500791	2.0264	1.01892	up
LIPID-N-0421	C47H82NO8P	PE(20:4_22:2)	-	744360	198910	318250	533160	528700	320980	377980	239600	338350	557530	853960	1082500	301730	1367800	272590	966010	636850	218790	80131	366290	2.23342	0.00523587	0.394048	-1.34356	down
LIPID-N-0475	C41H77O13P	PI(16:0_16:1)	-	21126	359040	83599	247550	299810	765450	37616	92459	118850	127090	284420	76131	136180	121790	570670	243510	215310	264230	298360	333430	1.22414	0.0251701	2.23547	1.16058	up
LIPID-N-0499	C46H85O13P	PI(18:0_19:2)	-	44844	252820	245560	311750	122480	180800	191620	191760	361280	10761	114310	12031	303730	108050	258080	93810	202490	155330	317910	337310	1.93938	0.000131288	3.03308	1.60079	up
LIPID-N-0563	C42H82NO10P	PS(18:0_18:0)	-	1591100	5153000	2527200	4508200	3877300	3042600	3713500	2167600	10072000	942790	3478500	2130500	6557300	2449800	4686400	1850900	5272500	3021900	5932100	7039200	1.71574	0.00181329	2.12815	1.0896	up
LIPID-P-0013	C17H33NO4	Carnitine C10:0	1492-27-9	550590	1024900	3708800	1189400	737240	210050	1040000	2247600	1381900	253770	567010	924970	2436400	559500	901340	299190	734350	1941800	798010	753640	1.26285	0.0143322	2.31882	1.21339	up
LIPID-P-0014	C19H37NO4	Carnitine C12:0	25518-54-1	72425	164680	144400	110270	81645	23825	125950	231560	323960	39148	54152	78449	382210	59958	119840	51773	83026	177800	128020	92835	1.38221	0.00888715	2.30655	1.20574	up
LIPID-P-0035	C19H35NO4	Carnitine C12:1	-	290860	935610	761270	584060	366900	116530	697680	1036000	1460700	118110	313780	384030	1299600	440240	733620	177950	498210	1325900	1158200	601370	1.56346	0.00179168	2.41775	1.27367	up
LIPID-P-0036	C19H35NO5	Carnitine C12:1-OH	-	13170	23320	22766	11514	13296	7607.6	15366	51732	53155	8938.8	12649	13797	61947	14033	17665	7795.5	20749	36558	60066	12030	1.45419	0.00718247	2.46411	1.30106	up
LIPID-P-0037	C21H39NO4	Carnitine C14:1	835598-21-5	420120	1474500	1041200	853760	595230	131370	1091900	1119800	2652200	238210	356960	550540	1655800	608560	972690	298360	563140	1300800	905990	952400	1.33488	0.00978938	2.14785	1.10289	up
LIPID-P-0038	C21H39NO5	Carnitine C14:1-OH	-	29680	60692	46544	41719	39717	10310	48864	111890	192820	13227	21364	30189	131240	42808	39024	13296	31546	77703	84280	50708	1.41833	0.0118205	2.47915	1.30984	up
LIPID-P-0049	C25H45NO4	Carnitine C18:2	36816-10-1	2660000	1071200	1644600	667520	1335800	324420	3087300	1554200	2944800	5485200	3286700	3469700	846660	1990000	1555300	5572300	822070	714990	398530	3023400	2.03138	0.00285257	0.356221	-1.48915	down
LIPID-P-0100	C18H38NO5P	S1P(d18:1)	-	1554.4	173.96	2161	1803.2	1380.4	1569.7	388.3	6492.7	3351.6	34742	74278	45592	4808.7	64112	37277	41782	10545	21817	261.61	10295	1.50901	0.0324147	0.209142	-2.25744	down
LIPID-P-0104	C38H77NO3	Cer(d18:0/20:0)	-	2486.6	4900.2	1301.3	2581.4	3587.9	1314.5	6819.5	3572.3	3062.4	5126.9	9572.5	4691.9	1519.8	12427	5403.4	4479.5	2662.3	756.16	1628.9	2519.8	1.87881	0.0244435	0.411018	-1.28273	down
LIPID-P-0106	C42H85NO3	Cer(d18:0/24:0)	-	36884	8656.9	1628.6	10875	28993	14520	17012	6878.9	24670	37753	32254	30665	5048.7	33004	10143	20960	20419	10621	20742	14278	1.61453	0.000855124	0.458265	-1.12575	down
LIPID-P-0137	C38H73NO3	Cer(d18:2/20:0)	-	16251	53420	15329	54263	39258	29914	19409	18311	214880	21016	25426	24224	95103	22143	30343	15107	23535	46536	19355	46298	1.20448	0.0495052	2.57479	1.36445	up
LIPID-P-0142	C42H79NO3	Cer(d18:2/24:1)	-	79554	291700	205040	403770	322710	138980	195390	127280	1275100	66179	306110	143420	905860	187840	220160	159560	110680	430880	149020	377570	1.09627	0.0445002	2.3462	1.23032	up
LIPID-P-0191	C35H66O5	DG(14:0_18:1)	-	22667	88573	28204	51176	89376	73105	18321	21600	50448	27930	30427	31272	132850	22491	130790	43533	54029	25029	21625	112620	1.33315	0.00438283	2.40813	1.26791	up
LIPID-P-0196	C37H70O5	DG(16:0_18:1)	-	255540	576870	404530	717650	770520	685530	546400	211210	1218100	150700	250850	312990	2945800	396080	1493400	299950	549650	446660	268710	1170000	1.53687	0.0170144	2.7887	1.47959	up
LIPID-P-0210	C35H64O5	DG(14:0_18:2)	-	37158	93524	25200	54138	69540	68706	18956	14818	57910	7400.1	21152	41205	72505	17395	176400	37562	58020	18663	17276	124250	1.28503	0.0110605	2.53392	1.34137	up
LIPID-P-0213	C37H68O5	DG(16:1_18:1)	-	59436	297960	135640	242460	327000	412630	175590	32561	180200	11150	78410	52717	593460	149070	567260	74124	127920	125140	96932	344360	1.63082	0.00375376	3.12365	1.64323	up
LIPID-P-0214	C37H68O5	DG(16:0_18:2)	-	257150	717690	539000	900670	1165700	876830	599910	293450	2375000	103380	276260	542050	1910700	431120	1584500	636960	619200	293800	258130	1567100	1.27224	0.00896383	2.47812	1.30925	up
LIPID-P-0218	C39H72O5	DG(18:1_18:1)	-	1275300	2532400	1497500	3324000	3516300	2635600	3396400	792750	5026900	306190	1135000	1214800	7325500	1631600	5390200	1220500	2108800	1826100	1024200	5378300	1.43682	0.0131767	2.24162	1.16454	up
LIPID-P-0224	C37H66O5	DG(16:1_18:2)	-	96387	373490	269470	367960	421890	433880	181540	82159	338890	12142	72604	135230	468030	139770	677430	247690	234210	92376	150160	611900	1.57797	0.00139367	2.7501	1.45949	up
LIPID-P-0226	C38H68O5	DG(17:1_18:2)	-	4427.5	19668	7926.1	22815	19030	20574	6207.1	2765.5	16819	992.5	6735.4	5195.8	14962	5390.9	19774	9856	19662	7018.5	5268	18618	1.47481	0.000357601	2.70444	1.43533	up
LIPID-P-0229	C39H70O5	DG(18:1_18:2)	-	1179500	3075700	1872100	3885000	3819200	3311300	2267100	832860	8071800	241480	1134900	1903300	4410600	1235200	4955800	1744300	1877600	933600	1258900	5073700	1.35583	0.00636122	2.40655	1.26697	up
LIPID-P-0238	C37H64O5	DG(16:1_18:3)	-	55841	96580	90096	118790	188300	228200	41307	10873	80970	32087	44767	23653	53309	21820	292040	71357	89776	21093	32661	245460	1.0816	0.0104074	2.86632	1.5192	up
LIPID-P-0239	C39H68O5	DG(16:0_20:4)	-	59473	122870	52754	122780	192330	167950	67512	53055	148850	79754	36139	52769	453600	50962	203340	87383	197660	89781	72130	279510	1.66123	0.00513489	2.67574	1.41994	up
LIPID-P-0241	C39H68O5	DG(16:1_20:3)	-	12239	19877	14323	12345	18348	17321	13247	8224	62420	3410.2	2649.5	19778	22065	5857.9	34714	11200	10843	11823	6699.9	34918	1.47419	0.0315514	2.15695	1.10899	up
LIPID-P-0257	C43H74O5	DG(18:1_22:4)	-	12971	21678	16287	51655	23298	20917	23264	7377.9	32016	2764.9	6334.7	8789.6	87860	11978	42675	17995	22618	13383	7527.9	30709	1.40431	0.0199607	2.42029	1.27518	up
LIPID-P-0317	C46H87NO13	Hex2Cer(d18:1/16:0)	-	148940	62149	178360	62170	72549	55802	275260	144210	180080	163160	217670	191700	116070	126150	87912	187220	54474	19452	17420	101400	1.78535	0.00107907	0.473501	-1.07856	down
LIPID-P-0438	C21H44NO6P	LPE(P-16:0)	174062-72-7	386180	134730	117820	130060	313070	222530	124500	156090	196740	290450	358340	306440	79463	317500	195940	351840	193120	56092	29061	134690	1.91728	0.00212739	0.494118	-1.01707	down
LIPID-P-0445	C23H46NO6P	LPE(P-18:1)	-	135850	28597	28942	41850	103370	67662	44356	41385	42944	76897	109570	94997	19481	125250	53242	86352	38401	18337	8480.4	43879	2.0037	0.00222827	0.429132	-1.22051	down
LIPID-P-0495	C48H92NO8P	PC(18:1_22:1)	-	89063	63151	35664	54180	56726	65525	71114	26753	55668	80025	104980	121180	25998	40089	50737	94995	33397	23286	31118	33131	1.88391	0.00347768	0.497178	-1.00816	down
LIPID-P-0636	C39H76NO7P	PE(P-16:0_18:1)	-	60116	26621	16324	30730	59472	29889	30228	17187	42955	75566	100280	64402	53534	92361	29998	56245	41799	26593	22565	30514	2.06197	0.00603876	0.481135	-1.05549	down
LIPID-P-0637	C41H80NO7P	PE(P-18:0_18:1)	-	38822	19138	22601	18948	29066	17336	36231	11459	24988	44655	57911	77368	27664	63978	19385	33861	32025	26283	14911	24779	2.27477	0.00329724	0.440418	-1.18306	down
LIPID-P-0640	C39H74NO7P	PE(P-16:0_18:2)	-	258980	133150	114270	127230	172930	135840	97270	34999	86938	220950	364950	509440	99100	199250	99652	181890	197210	118270	48453	37915	1.89501	0.0238835	0.413074	-1.27553	down
LIPID-P-0642	C41H78NO7P	PE(P-18:1_18:1)	-	38688	16118	15276	27729	28006	19876	15065	4145.7	20730	33973	56432	58767	19009	65442	20731	19789	29067	19012	16216	18297	1.66886	0.0268914	0.475034	-1.0739	down
LIPID-P-0652	C41H74NO7P	PE(P-16:0_20:4)	-	1046200	373340	340780	576600	658510	437970	403300	251470	501120	660130	1231600	1776300	705290	1734800	385520	983370	955120	194960	173870	439620	2.08011	0.013533	0.411913	-1.27959	down
LIPID-P-0654	C43H78NO7P	PE(P-18:0_20:4)	-	645720	235360	343080	651020	681920	279220	450920	266190	337450	583720	1295200	1435800	409630	1922000	306530	930470	563900	224240	97614	428000	2.23426	0.0159804	0.35761	-1.48354	down
LIPID-P-0760	C49H97N2O6P	SM(d18:1/26:1)	-	90810	96724	97357	98274	78290	36077	221980	65508	112810	116170	283640	122760	123580	279470	88621	166170	80433	100410	79704	66686	1.96076	0.0177628	0.472667	-1.0811	down
LIPID-P-0791	C52H100O6	TG(16:0_16:0_17:0)	-	105200	93824	34676	90468	104230	68252	9392.5	43589	268510	29319	45712	39456	356180	110610	310610	14177	156770	111940	12189	171460	1.03759	0.0173197	2.77351	1.47171	up
LIPID-P-0827	C47H88O6	TG(12:0_16:0_16:1)	-	243310	392860	275350	254430	239800	337530	104640	166170	260290	184480	208720	225930	835520	123690	1183800	229850	280500	128150	171750	472440	1.16969	0.0397021	2.03809	1.02722	up
LIPID-P-0829	C47H88O6	TG(12:0_14:0_18:1)	-	149140	441160	166890	183280	370590	291660	144390	77502	218130	174570	125410	48007	1469200	77704	1571300	147880	280180	163960	100890	388160	1.44028	0.0396043	3.55387	1.82939	up
LIPID-P-0833	C49H92O6	TG(12:0_16:0_18:1)	-	933860	1689900	358330	630500	1759400	1209700	226410	178690	1970600	487170	619590	293840	7048900	260240	7330200	340240	1985300	413990	283410	1908000	1.20461	0.0322077	4.55911	2.18875	up
LIPID-P-0834	C49H92O6	TG(14:0_16:0_16:1)	-	1023500	3547300	508350	1005100	2179800	2598100	587150	287440	589170	712910	661940	289180	7562800	544380	7963600	592580	1990500	685720	588120	3448100	1.36587	0.0207888	4.0222	2.00799	up
LIPID-P-0837	C51H96O6	TG(16:0_16:0_16:1)	-	7201400	18297000	5885600	9263200	18708000	21735000	6126300	3524700	10877000	7252700	5733800	3724800	53939000	7175800	38014000	4455200	14870000	9075700	7041900	25523000	1.60973	0.00950642	3.05935	1.61322	up
LIPID-P-0845	C54H102O6	TG(16:0_17:0_18:1)	-	1127500	1243100	444950	1028200	1327900	975700	611520	412050	1906100	324450	438170	304700	3990800	634870	3150500	337200	1720700	591030	384060	1721700	1.42367	0.0122008	2.69298	1.42921	up
LIPID-P-0846	C55H104O6	TG(16:0_18:0_18:1)	-	613280	1469900	635420	1898200	1682900	1443200	1158400	540510	4120900	1505300	670720	612200	6061900	1622900	2111100	556280	2530300	1930200	554270	1864100	1.08414	0.0290351	2.14478	1.10083	up
LIPID-P-0849	C56H106O6	TG(17:0_18:0_18:1)	-	34403	37082	16407	65044	29393	17221	14177	14627	139730	25763	6501.2	24971	93676	43675	44595	12927	83021	46322	15728	47757	1.05027	0.0315075	2.15694	1.10899	up
LIPID-P-0850	C56H106O6	TG(17:0_17:0_19:1)	-	5812.6	6475	2944.9	3813.8	4680.2	5809.6	4505.2	4454.9	21170	1624.1	2503.4	504.19	23545	5730	13938	2811.6	19075	3659.4	983.78	8308	1.07388	0.0214522	2.72445	1.44596	up
LIPID-P-0886	C47H86O6	TG(12:0_14:0_18:2)	-	44159	90197	25839	34608	62481	81710	19483	17183	47628	28372	39675	22316	224630	25725	341060	23202	92888	17707	19524	67754	1.0554	0.0496323	2.98033	1.57547	up
LIPID-P-0892	C49H90O6	TG(14:1_16:0_16:1)	-	299840	1332300	288630	389430	880710	1383500	152060	71284	833870	342580	302960	208190	1875800	131680	3077600	256590	1279600	184700	167400	1216100	1.23591	0.00743148	4.12641	2.04489	up
LIPID-P-0893	C49H90O6	TG(12:0_16:0_18:2)	-	447240	1544200	242760	386570	1034000	770880	130310	81873	2443900	298970	299730	195050	2342800	122490	4567500	301190	1365600	149270	173550	1808200	1.16801	0.0126939	5.07303	2.34285	up
LIPID-P-0901	C51H94O6	TG(16:0_16:1_16:1)	-	4304000	12536000	4137400	5041400	13409000	14068000	2980600	1641700	6790300	2405400	3811400	2669900	21030000	2989000	26585000	3632600	9503900	3698600	3514400	16640000	1.53789	0.00426028	3.2742	1.71114	up
LIPID-P-0902	C51H94O6	TG(14:0_16:0_18:2)	-	4746200	9401200	2733100	3859900	10034000	7688900	2210200	1644400	6874100	1441200	3173700	2722400	17045000	2328200	20315000	3662200	8540700	2861200	2570000	14536000	1.39294	0.00685323	2.86971	1.52091	up
LIPID-P-0906	C52H96O6	TG(16:0_16:1_17:1)	-	284790	691820	273500	485400	743490	759320	233000	101960	284840	106540	164860	126940	927400	205480	1499300	143330	638120	309800	218590	894430	1.78342	0.00186542	3.33222	1.73648	up
LIPID-P-0907	C52H96O6	TG(15:0_16:0_18:2)	-	946420	904720	238130	520970	1055500	457850	202460	273730	1317900	88102	187420	218220	2698500	181340	3390800	314010	1224800	168650	219010	1679300	1.3735	0.0190926	3.56373	1.83339	up
LIPID-P-0908	C52H96O6	TG(15:0_16:1_18:1)	-	999370	1132100	321250	650450	1300600	608030	390020	256300	1204500	142480	320360	218090	2492700	286720	3752400	390610	1092400	273600	279630	1839000	1.33988	0.0218806	2.97935	1.575	up
LIPID-P-0910	C53H98O6	TG(16:0_16:1_18:1)	-	1014500	3687800	1867400	2712200	4691400	4815100	2463500	1490900	6815300	879010	1108300	1093500	9867900	1696100	7671200	1245600	3273800	2030900	1800900	6558100	1.91057	0.00130517	3.24663	1.69894	up
LIPID-P-0911	C53H98O6	TG(14:0_18:0_18:2)	-	280040	616370	160750	424960	501630	528810	277790	59069	407380	50745	129360	114730	1076400	154770	1201300	152940	465440	293990	201500	868870	1.66892	0.00304576	3.15848	1.65923	up
LIPID-P-0913	C54H100O6	TG(15:0_17:0_19:2)	-	1732700	1584100	449370	1902100	1522800	777390	1084000	280510	2148900	80675	567720	251660	4349300	477510	3768100	481680	1650500	526250	381280	3654900	1.29183	0.0222322	2.64806	1.40494	up
LIPID-P-0921	C56H104O6	TG(17:0_18:1_18:1)	-	1283500	1655000	702170	2739400	1979800	1288900	1475700	389390	2866200	230920	673160	541510	3161300	957340	2983200	641600	1936400	868640	446990	2937700	1.2393	0.0067833	2.22252	1.1522	up
LIPID-P-0922	C56H104O6	TG(16:0_18:1_19:1)	-	182200	505530	219780	432630	491690	366630	385500	168870	567860	55456	163750	133800	1201400	248390	690550	167150	482770	229950	82080	736650	1.39515	0.00616659	2.48887	1.31549	up
LIPID-P-0926	C57H106O6	TG(18:0_18:1_18:1)	-	1089500	2346300	1118100	4149700	2333000	1926700	3235800	877590	8059000	798020	1171100	1402000	6851700	2070300	2367200	886010	3255800	2834700	1131400	3666100	1.23517	0.029029	2.06824	1.0484	up
LIPID-P-0927	C57H106O6	TG(16:0_16:1_22:1)	-	8688.9	32914	12372	24502	24515	27889	30942	13316	35866	9850	20319	4537.7	101660	24102	60968	13001	21086	24455	6008.4	50993	1.15003	0.0394491	2.10931	1.07677	up
LIPID-P-0964	C51H92O6	TG(14:1_16:1_18:1)	-	1115900	3758600	881600	1611100	3598100	5584100	559860	282200	1392700	345910	844510	519510	4116300	473660	10717000	1167000	2316000	697370	853780	5574100	1.51501	0.0101327	4.43326	2.14837	up
LIPID-P-0966	C51H92O6	TG(14:0_16:1_18:2)	-	1840900	6281800	1386000	3137900	5223800	6972600	775510	367580	2976100	303420	1221100	992930	6788100	656720	14541000	1675100	4597300	719530	882170	7660600	1.40484	0.00559854	4.43817	2.14996	up
LIPID-P-0969	C51H92O6	TG(16:0_14:1_18:2)	-	776210	1835600	610640	1172000	2565900	3601000	326490	199400	1191200	237220	549930	295030	2305900	317800	4274200	600220	1629700	313210	355060	3396400	1.4207	0.00347008	4.06943	2.02483	up
LIPID-P-0970	C52H94O6	TG(16:1_16:1_17:1)	-	260050	440380	264970	365890	504330	477850	231510	113250	216300	70786	139200	145700	498700	90341	1172000	199260	328700	119480	141570	670190	1.52087	0.0103948	2.51676	1.33157	up
LIPID-P-0971	C52H94O6	TG(15:0_16:1_18:2)	-	431400	594880	124810	254800	513760	325260	83078	90112	120150	13125	159160	68545	419230	78310	1404300	176980	352690	75784	149840	722630	1.35008	0.0418752	2.74306	1.45579	up
LIPID-P-0972	C52H94O6	TG(14:0_17:1_18:2)	-	52634	130850	37201	65057	120750	92730	23705	16839	57883	6614.8	30860	35141	41531	8066.7	231690	40599	55240	20841	21983	226630	1.38521	0.0161949	3.04958	1.60861	up
LIPID-P-0973	C53H96O6	TG(16:1_16:1_18:1)	-	2530100	6222500	2408000	4452700	6128600	6402900	2052700	890210	4249700	326420	1759200	1602300	7951000	1676600	10387000	2236600	4336000	2122700	2089600	9594000	1.64312	0.0013074	2.97141	1.57115	up
LIPID-P-0977	C54H98O6	TG(16:1_17:1_18:1)	-	213900	786930	308110	771000	1050400	1156300	294770	95394	448540	21593	178280	129300	860950	246890	1906300	265140	613530	384000	254170	1448300	1.73444	0.00156494	4.02246	2.00808	up
LIPID-P-0978	C54H98O6	TG(15:0_18:1_18:2)	-	1454900	1997600	739300	2053400	2211600	1195500	991540	551280	3169100	97516	628650	550840	2767200	625930	4462400	1079800	1943300	376550	669010	4495800	1.30007	0.00784073	2.64135	1.40127	up
LIPID-P-0979	C54H98O6	TG(16:0_17:1_18:2)	-	659810	1824600	721390	1724100	2647800	2222700	764500	374160	2797800	132620	448910	426260	1760600	506730	2950600	813660	1723900	495460	532420	3328500	1.60985	0.000772605	3.3153	1.72914	up
LIPID-P-0981	C55H100O6	TG(16:1_18:1_18:1)	-	3364400	9231400	3740900	8664600	9536900	10228000	6439700	1193400	6628100	573720	2121200	1915900	12895000	3683800	15658000	3391900	4875900	5817800	4093300	14641000	1.72148	0.00175758	2.68607	1.4255	up
LIPID-P-0983	C55H100O6	TG(14:0_18:1_20:2)	-	103670	331730	84539	227930	184200	194310	138510	67612	406860	41406	85874	87202	551920	72941	318500	144430	224060	142210	65815	377840	1.47375	0.00370843	2.53842	1.34393	up
LIPID-P-0984	C56H102O6	TG(17:1_18:1_18:1)	-	2215600	4171700	1681700	5736700	4806600	3550600	2780000	729150	7456400	187620	1125100	1383000	6149300	1456700	7020700	1434400	3968000	1896300	1130500	8730800	1.49502	0.00193255	2.90176	1.53693	up
LIPID-P-0987	C56H102O6	TG(17:0_18:1_18:2)	-	1235300	2355200	938420	4117600	2250000	1424800	1391100	768210	5882800	181070	882360	1081300	2984300	819710	3952300	1179600	2604300	695030	689300	4463400	1.26098	0.00569592	2.63453	1.39754	up
LIPID-P-1001	C59H108O6	TG(20:1_18:2_18:0)	-	115970	305200	138230	380950	211320	155220	249140	130400	938990	46401	136750	154130	806480	222760	167440	134670	317390	215400	87507	272440	1.01923	0.0479272	2.09678	1.06818	up
LIPID-P-1029	C51H90O6	TG(16:1_16:1_16:2)	-	62546	74211	16766	36096	121140	130580	10811	7345.6	20616	6294.5	22868	21754	38964	18257	274630	25184	59212	24334	22030	249460	1.20764	0.0373788	3.45261	1.78769	up
LIPID-P-1030	C51H90O6	TG(14:1_16:1_18:2)	-	51156	221550	56068	108500	248430	426010	54871	9780.5	85493	32640	80203	37355	176440	30254	592300	69520	153260	50523	56068	356400	1.2877	0.0107561	3.84309	1.94227	up
LIPID-P-1032	C51H90O6	TG(12:0_18:1_18:3)	-	86654	165190	51350	101780	151910	262730	36527	16958	217970	30409	50261	69550	149190	14582	321680	68695	118610	29304	43917	244360	1.26103	0.00518881	2.83053	1.50107	up
LIPID-P-1033	C51H90O6	TG(14:0_16:1_18:3)	-	86501	300110	110170	162210	382500	541580	62738	21992	65556	24965	77415	56156	283440	39697	762510	123880	201700	39440	96920	604810	1.39849	0.00837475	4.08164	2.02915	up
LIPID-P-1036	C53H94O6	TG(14:0_18:2_18:2)	-	4627000	8778900	3130400	5900200	7580300	6416900	1729600	957110	8646400	295650	2317700	4131100	5321700	1276500	12017000	4668300	6090700	1175200	1721400	16516000	1.10345	0.0155714	2.38197	1.25215	up
LIPID-P-1038	C53H94O6	TG(16:1_16:1_18:2)	-	6863300	15200000	6403100	11001000	14598000	15226000	3452600	2042900	14600000	391730	3779400	6405200	11156000	2391800	27173000	9523700	10491000	2328000	3983300	26868000	1.29446	0.00709717	2.64359	1.4025	up
LIPID-P-1040	C53H94O6	TG(14:0_16:0_20:4)	-	273050	564010	138670	319390	777140	958750	80435	49544	297120	388980	124270	73897	1386200	48690	1511600	215770	716830	91298	81684	1683800	1.16389	0.0109601	3.83196	1.93808	up
LIPID-P-1041	C53H94O6	TG(16:0_16:1_18:3)	-	2958100	5284000	2240500	4728300	9051600	9757200	1858200	475960	3437200	736970	1604200	1256600	3636800	899960	10212000	2143200	5714500	1020800	1000600	13923000	1.21894	0.00702794	3.3125	1.72792	up
LIPID-P-1042	C54H96O6	TG(15:0_18:2_18:2)	-	1208800	1409000	683300	1409300	1442200	1126200	548810	455740	2847400	119970	509930	643200	1174700	365450	2747300	1167100	1346200	223890	477060	3007500	1.07297	0.0204587	2.16526	1.11454	up
LIPID-P-1043	C54H96O6	TG(16:1_17:1_18:2)	-	126600	330670	137100	337140	446170	402930	107550	32978	167790	3041.1	50817	43490	190690	68529	780230	124370	194440	86388	73009	653060	1.56232	0.00488402	3.93539	1.97651	up
LIPID-P-1044	C55H98O6	TG(16:1_18:1_18:2)	-	1536300	4852500	3412700	3916200	3995900	4485900	3168700	2944400	12518000	309970	1956100	3511500	4906900	2075800	5360700	3919800	3460200	1494200	2401000	9147200	1.30801	0.0173999	2.05526	1.03932	up
LIPID-P-1046	C55H98O6	TG(16:0_16:0_20:4)	-	1344400	2506500	1427600	2397700	4728000	5001700	1231500	967970	4837900	1910300	717220	808790	8674100	1081800	5271800	1357800	4572300	1052500	1051800	8199300	1.52122	0.00295767	3.22939	1.69126	up
LIPID-P-1050	C56H100O6	TG(15:0_19:2_19:2)	-	45558	74553	40780	78036	73222	81834	25175	40825	242200	12270	7926.2	17070	67854	25291	122020	54772	116410	28797	19122	145240	1.61152	0.00401803	3.23798	1.6951	up
LIPID-P-1052	C57H102O6	TG(18:1_18:1_18:2)	-	886870	1914600	1336900	2462300	2127300	1657000	2261600	752130	6788500	182550	833090	1270400	2920000	1030300	2255900	1396500	1748500	1208000	775360	3466500	1.25546	0.0349487	2.01465	1.01053	up
LIPID-P-1057	C58H104O6	TG(17:1_18:1_20:2)	-	90484	131990	59555	159950	100470	94815	78776	24767	513640	2003.1	27399	43903	208370	46297	137410	64238	78763	77649	9864.9	217200	1.10396	0.0318668	2.76694	1.46829	up
LIPID-P-1086	C53H92O6	TG(16:1_16:1_18:3)	-	256940	407070	175660	395240	750760	1361600	117040	35776	209600	49501	116480	57293	283150	83644	1048700	198760	372970	113620	165200	1630400	1.46003	0.0140991	4.25412	2.08886	up
LIPID-P-1088	C53H92O6	TG(14:1_18:2_18:2)	-	173340	312710	125520	284910	323300	426610	103480	76149	435630	28492	129740	154130	249930	49747	576180	251050	251690	78322	66368	645090	1.1686	0.0108445	2.33081	1.22083	up
LIPID-P-1095	C55H96O6	TG(16:1_18:2_18:2)	-	12361000	26662000	17755000	25380000	26987000	34350000	14183000	6681300	44441000	1471600	8778600	15886000	19048000	6000700	32088000	24064000	18162000	4052800	8839300	56467000	1.12264	0.018912	2.08834	1.06236	up
LIPID-P-1098	C55H96O6	TG(16:0_16:1_20:4)	-	1199800	3541600	1206600	2862900	4667400	7585700	713930	369040	2463400	1407300	666880	553610	4537100	394540	5516300	1531500	3821500	615570	889940	8466400	1.45017	0.00300923	3.87501	1.9542	up
LIPID-P-1101	C56H98O6	TG(17:1_18:2_18:2)	-	446540	723930	435190	1069400	1004700	898280	386770	118810	2706900	20387	280410	467570	421110	151130	1009100	797310	714010	141260	281180	2051300	1.0407	0.0347109	2.44412	1.28931	up
LIPID-P-1102	C56H98O6	TG(15:0_18:1_20:4)	-	216260	192360	87701	197830	296750	215190	102140	52004	154330	117220	77588	45748	224330	42873	274020	74671	303610	83447	88287	440380	1.40268	0.0134397	2.07762	1.05494	up
LIPID-P-1105	C57H100O6	TG(16:0_18:1_20:4)	-	7999400	12660000	7450500	16801000	17217000	17573000	10158000	4678800	21990000	8285600	4258100	3463100	24136000	3448000	15379000	7690600	14541000	5547600	4592900	30917000	1.46854	0.00328352	2.29972	1.20146	up
LIPID-P-1106	C57H100O6	TG(16:1_18:1_20:3)	-	322020	852790	314720	702230	649110	920200	311460	109400	926640	60908	226490	215600	959140	181960	1008600	423850	370220	340770	212710	1194700	1.53823	0.00146957	2.64588	1.40375	up
LIPID-P-1108	C58H102O6	TG(17:0_18:1_20:4)	-	80087	101510	70564	222140	152640	67941	93208	62771	119760	18981	27390	21710	147160	36579	71962	54634	150380	52659	78014	286490	1.8006	0.00381954	2.56448	1.35867	up
LIPID-P-1114	C59H104O6	TG(16:0_18:1_22:4)	-	371820	1201400	369750	1787800	968270	647640	649750	248920	2030900	105030	209300	225560	4558200	320230	1415400	672110	962430	441110	185590	1714800	1.41009	0.0167608	3.48577	1.80148	up
LIPID-P-1145	C57H98O6	TG(16:0_16:1_22:5)	-	504290	1005900	368410	1066500	1000500	1730400	395310	170020	866980	335690	284340	254790	995840	110100	1581500	752020	785000	181660	305460	2315900	1.26903	0.00894371	2.52716	1.33752	up
LIPID-P-1146	C57H98O6	TG(16:0_16:0_22:6)	-	945890	567770	268090	798610	615870	659190	468760	828490	1532700	138560	272320	198190	1463500	455600	1983000	201170	1078000	177760	321360	3543800	1.32536	0.0252004	2.77983	1.475	up
LIPID-P-1149	C59H102O6	TG(16:0_18:1_22:5)	-	1172600	1103700	941680	1676500	1125700	730840	1409400	455030	2011900	66508	186160	472790	3155100	476880	2986300	968010	1171500	415800	395000	4948900	1.35294	0.0380509	2.39275	1.25867	up
LIPID-P-1157	C61H106O6	TG(18:0_18:1_22:5)	-	37328	82807	60102	91899	61855	27232	71525	68760	304130	7484.4	27008	65135	237190	36660	108090	64944	106890	20833	49807	182310	1.16873	0.022478	2.43441	1.28357	up
LIPID-P-1171	C57H96O6	TG(16:0_16:1_22:6)	-	715520	955350	424060	1011400	742460	1079600	374330	361170	670470	92066	364110	192780	1016000	339930	2413800	169150	898230	97351	332910	3305900	1.39482	0.0165508	3.18798	1.67264	up
LIPID-P-1174	C58H98O6	TG(15:0_18:1_22:6)	-	87586	61445	9696.3	104480	56095	23148	22322	22272	74065	4644.4	24418	10129	50164	28628	183400	1689.9	82843	7148.9	27363	223840	1.24562	0.0474103	2.77896	1.47455	up
LIPID-P-1177	C59H100O6	TG(16:0_18:1_22:6)	-	3387800	3364900	1942000	7227600	2273300	2412500	3744300	3064200	7065400	560820	1941100	1473800	4630600	2622800	7122800	929100	4383700	909200	1531200	10770000	1.1381	0.0251434	2.08253	1.05834	up
LIPID-P-1179	C59H100O6	TG(16:1_16:1_24:5)	-	201320	277670	72461	213120	197150	199100	105210	28217	197190	23572	16768	66450	241390	23107	363090	170630	149790	39785	70776	696390	1.40495	0.0407752	2.43583	1.28441	up
LIPID-P-1183	C61H104O6	TG(18:1_18:2_22:4)	-	97138	192420	166300	296910	131750	117820	170800	80615	521230	15238	51381	50085	416330	44246	206010	199010	153260	91606	45438	252920	1.37274	0.0222877	2.29193	1.19656	up
LIPID-P-1201	C59H98O6	TG(16:1_18:1_22:6)	-	89073	15967	44750	154730	60229	81062	84310	24304	71414	11065	41228	21962	69494	28486	231010	10583	102040	28891	79124	279730	1.30063	0.0466798	2.33399	1.2228	up
